# Supplementary material for: Using CRISPR/Cas9 genome editing in tomato to create a gibberellin‐responsive dominant dwarf DELLA allele
Source: Plant Biotechnol J. 2018 Jun 22;17(1):132–40. doi: 10.1111/pbi.12952 (PMC6330640; doi:10.1111/pbi.12952)
Supplement: Supplementary file 4 — Data S1 Raw data, R Markdown and html documents. [file PBI-17-132-s001.zip]

Archive with 24 entries (19 files):
- Data S1/__MACOSX/
- Data S1/__MACOSX/._flower_effects.Rmd
- Data S1/__MACOSX/._GA assay lm.Rmd
- Data S1/__MACOSX/._GA assay.rmd
- Data S1/__MACOSX/._GA_Assay.csv
- Data S1/__MACOSX/._Inflorescence WT vs DELLA.xlsx
- Data S1/__MACOSX/._seed_effects.Rmd
- Data S1/__MACOSX/._Wt_vs_DELLA_seed.csv
- Data S1/Raw data for Fig 5 and Fig S2/
- Data S1/Raw data for Fig 5 and Fig S2/Wt_vs_DELLA_seed.csv
- Data S1/Supporting data for Fig 6/
- Data S1/Supporting data for Fig 6/GA assay lm.Rmd
- Data S1/Supporting data for Fig 6/GA assay.rmd
- Data S1/Supporting data for Fig 6/GA_Assay.csv
- Data S1/Supporting data for Fig 6/GA_assay.html
- Data S1/Supporting data for Fig 6/GA_Assay.rda
- Data S1/Supporting data for Fig 6/GA_assay_lm.html
- Data S1/Supporting data for Fig S2/
- Data S1/Supporting data for Fig S2/seed_effects.html
- Data S1/Supporting data for Fig S2/seed_effects.Rmd
- Data S1/Supporting data for Fig S3/
- Data S1/Supporting data for Fig S3/flower_effects.html
- Data S1/Supporting data for Fig S3/flower_effects.Rmd
- Data S1/Supporting data for Fig S3/Inflorescence WT vs DELLA.xlsx
