# Supplementary material for: Using CRISPR/Cas9 genome editing in tomato to create a gibberellin‐responsive dominant dwarf DELLA allele
Source: Plant Biotechnol J. 2018 Jun 22;17(1):132–40. doi: 10.1111/pbi.12952 (PMC6330640; doi:10.1111/pbi.12952)
Supplement: Supplementary file 4 — Data S1 Raw data, R Markdown and html documents. [file PBI-17-132-s001.zip › Data S1/Raw data for Fig 5 and Fig S2/Wt_vs_DELLA_seed.csv]

Gid	Seeds_from_truss1and2	Diameter	Height	Weight
WT-1	218	61.24	48.46	96.6179
WT-1	152	65.91	54.16	123.326
WT-1	137	55.87	46.09	73.177
WT-1	106	60.8	50.83	100.029
WT-1	198	60.14	44.99	73.921
WT-1	65	57.75	46.99	81.88
WT-1	104	62.92	52.09	106.804
WT-1	112	54.27	44.16	68.667
WT-1	127	63.45	53.3	110.35
WT-1	119	36.97	47.8	43.6
WT-1	95	38.18	28.93	24.35
WT-1	103	55.36	43.26	69.63
WT-2	165	70.3	50.43	116.724
WT-2	50	58.51	51.53	92.373
WT-2	84	56.82	44.62	74.783
WT-2	34	47.9	37.97	47.702
WT-2	45	51.44	55.48	41.23
WT-2	70	35.28	28.45	19.28
WT-2	85	55.96	43.58	68.85
WT-2	64	45.28	35.05	38.997
WT-2	91	49.64	38.26	47.495
WT-2	80	55.97	44.53	69.269
WT-2	46	39.95	33.5	28.878
WT-2	88	41.77	32.09	30.043
WT-2	101	48.08	36.33	43.59
WT-2	71	45.2	29.01	27.339
WT-3	141	51.52	42.42	60.815
WT-3	130	63.78	52.47	114.153
WT-3	63	47.01	68.61	45.66
WT-3	97	60.73	50.17	101.33
WT-3	121	52.65	41.78	60.03
WT-3	182	46.86	34.9	43.66
WT-3	76	42.66	33.78	34.189
WT-3	118	64.2	54.8	114.524
WT-3	173	67.7	53.82	120.905
WT-4	103	56.22	47.63	75.279
WT-4	68	46.67	40.84	49.121
WT-4	93	65.51	54.89	123.546
WT-4	77	46.22	38.81	42.775
WT-4	201	68.51	53.36	131.375
WT-4	52	51.04	41.11	56.25
WT-4	194	72.48	52.73	146.78
WT-4	69	54.66	45.64	64.255
WT-4	83	61.64	51.68	98.756
WT-4	57	47.34	39.68	49.449
WT-4	75	39.78	32.46	28.069
WT-4	64	52.34	45.82	67.37
WT-4	92	58.47	48.46	86.994
WT-5	126	54.53	45.37	72.64
WT-5	113	64.97	54.57	118.992
WT-5	132	53.57	45.52	69.452
WT-5	96	66.07	52.36	113.299
WT-5	139	66.35	53.26	122.7
WT-5	91	66.92	53.77	121.328
WT-5	137	61.61	55.25	108.918
WT-5	88	44.72	36.43	38.203
WT-5	120	42.26	30.87	28.989
WT-5	41	53.55	45.86	68.79
WT-5	92	39.93	31	27.913
WT-5	96	57.91	44.16	74.477
WT-5	132	59.65	49.52	90.858
WT-5	51	36.54	29.35	20.172
WT-6	23	59.65	40.22	49.19
WT-6	68	55.44	46.03	74.74
WT-6	80	60.01	52.27	94.7
WT-6	107	62.39	50.7	101.9
WT-6	22	47.17	39.61	48.127
WT-6	54	55.79	45.07	74.833
WT-6	211	64.23	49.97	110.95
WT-6	99	43.14	37.29	37.386
WT-6	63	56.78	46.31	77.423
WT-6	113	63.87	51.95	107.076
WT-6	132	59.65	49.52	90.9
WT-6	105	61.86	48.86	98.875
WT-7	90	47.95	40.08	49.5
WT-7	127	48.84	41.15	53.084
WT-7	78	52.53	42.72	65.591
WT-7	83	56.98	50.47	83.448
WT-7	63	46.52	39.11	46.433
WT-7	51	39.66	35.38	30.708
WT-7	75	42.76	31.66	30.087
WT-7	126	52.68	39.71	53.9
WT-7	81	37.9	27.27	22.79
WT-7	57	35.1	26.47	17.484
WT-7	70	17.714	27.43	17.714
WT-8	109	58.07	49	84.501
WT-8	183	69.95	53.69	136.6
WT-8	34	53.19	41.69	62.701
WT-8	128	59.06	49.1	86.614
WT-8	169	69.64	56.11	146.22
WT-8	61	54.3	41.75	65.58
WT-8	22	41.14	33.33	30.69
WT-8	211	73.44	54.95	155.8
WT-8	73	61.66	49.09	98.057
WT-8	114	55.68	40.86	64.049
WT-8	67	64	49.3	91.8
WT-8	102	46.51	35.71	42.693
WT-8	124	48.4	37.81	45.228
WT-8	34			83.75
WT-9	107	59.92	49.96	96.4
WT-9	89	58.61	49.71	88.4
WT-9	125	62.91	51.66	106.972
WT-9	10	46.83	37.56	44.171
WT-9	177	63.73	52.82	111.5
WT-9	123	61.82	50.31	101.143
WT-9	53	53.91	48.44	74.017
WT-9	108	69.38	50.69	109.2
WT-9	8	36.39	30.96	21.446
WT-9	73	64.74	45.45	88.406
WT-9	87	59.91	45.47	76.951
WT-9	69	40.349	33.68	27.999
WT-9	48	33.53	28.69	17
WT-10	75	49.37	38.73	48.228
WT-10	100	61.09	53.05	100.9
WT-10	163	69.23	56.16	132.27
WT-10	92	51.32	39.34	54.819
WT-10	132	64.05	53.04	116
WT-10	81	46.62	36.42	41.785
WT-10	131	61.52	52.64	107.45
WT-10	81	48.37	38.72	45.981
WT-10	2	24.15	21.59	6.883
WT-10	55	44.19	38.5	38.74
WT-10	75	39.91	32.38	26.279
ProD/ProD-1	62	43.18	43.18	63.92
ProD/ProD-1	22	50.71	44.34	61.186
ProD/ProD-1	29	48.25	40.12	47.831
ProD/ProD-1	62	56.69	48.32	83.113
ProD/ProD-1	85	49.82	59.84	92.8
ProD/ProD-1	37	48.83	40.8	52.758
ProD/ProD-1	84	55.02	45.3	72.978
ProD/ProD-1	48	54.62	45.35	74.732
ProD/ProD-1	108	63.11	50.15	103.347
ProD/ProD-1	45	52.34	40.66	61.524
ProD/ProD-1	99	60.2	47.94	86.266
ProD/ProD-1	79	56.28	44.39	69.044
ProD/ProD-1	134	57.43	43.01	71.023
ProD/ProD-2	6	40.38	31.75	26.414
ProD/ProD-2	0	28.26	24.86	11.046
ProD/ProD-2	18	47.02	40.34	47.953
ProD/ProD-2	29	48.35	40.11	51.182
ProD/ProD-2	4	41.03	36.21	32.958
ProD/ProD-2	97	62.06	47.67	92.412
ProD/ProD-2	67	56.87	45.35	80.132
ProD/ProD-2	110	52.74	42.98	61.8
ProD/ProD-2	66	53.13	42.8	62.84
ProD/ProD-2	55	57.73	43.85	66.336
ProD/ProD-3	33	43.15	38.16	38.203
ProD/ProD-3	5	32.95	27.02	16.5
ProD/ProD-3	131	52.3	46.37	72.23
ProD/ProD-3	35	43.72	38.61	40.406
ProD/ProD-3	38	47.6	39.86	49.778
ProD/ProD-3	95	54.69	45.02	67.945
ProD/ProD-3	48	42.86	32.91	32.822
ProD/ProD-3	93	53.87	44.17	71.361
ProD/ProD-3	15	37.51	29.29	22.701
ProD/ProD-3	44	38.74	31.96	26.374
ProD/ProD-3	73	53.16	43.68	64.335
ProD/ProD-3	72	57.87	43.3	73.313
ProD/ProD-3	115	56.01	44.26	75.409
ProD/ProD-3	19	38.92	33.99	26.24
ProD/ProD-3	56	48.79	41.01	51.574
ProD/ProD-3	75	63.93	47.43	95.837
ProD/ProD-3	28	37.7	32.33	24.7
ProD/ProD-3	52	53.67	40.93	57.773
ProD/ProD-4	11	43.43	39.45	42.516
ProD/ProD-4	76	63.71	46.04	89.35
ProD/ProD-4	4	40.74	30.52	25.955
ProD/ProD-4	32	53.3	45.18	69.499
ProD/ProD-4	76	63.71	46.04	89.35
ProD/ProD-4	2	43.18	39.69	39.279
ProD/ProD-4	71	46.97	61.17	84.936
ProD/ProD-4	59	67.03	52.65	119.746
ProD/ProD-4	56	61.88	50.89	103.454
ProD/ProD-4	13	47.13	36.94	41.417
ProD/ProD-4	4	35.08	28.22	18.451
ProD/ProD-4	5	36.27	30.77	20.906
ProD/ProD-5	89	54.9	44.7	68.72
ProD/ProD-5	107	67.21	48.77	105.859
ProD/ProD-5	88	61.6	51.44	103.31
ProD/ProD-5	73	64.68	45.07	83.27
ProD/ProD-5	74	50.48	88.65	58.28
ProD/ProD-5	98	60.72	43.18	75.056
ProD/ProD-5	65	58.51	43.84	70.588
ProD/ProD-5	111	70.15	52.96	115.198
ProD/ProD-5	80	57.25	42.93	77.514
ProD/ProD-5	38	54.15	45.44	67.532
ProD/ProD-5	58	51.23	39.1	49.92
ProD/ProD-5	95	62.95	50.72	102.069
ProD/ProD-5	48	56.63	45.37	69.74
ProD/ProD-5	103	63.79	49.95	91.05
ProD/ProD-6	14	42.79	33.9	32.521
ProD/ProD-6	2	35.05	32.07	21.981
ProD/ProD-6	13	38.41	32.1	25.247
ProD/ProD-6	27	47.12	39.32	47.46
ProD/ProD-6	13	38.61	32.24	26.339
ProD/ProD-6	58	56.3	46.82	77.639
ProD/ProD-6	59	53.31	44.1	67.624
ProD/ProD-6	19	51.83	40.4	52.032
ProD/ProD-6	57	52.86	43.22	64
ProD/ProD-6	44	50.79	42.99	57.12
ProD/ProD-6	45	46.83	37.16	43.511
ProD/ProD-6	114	55.9	46.83	73.762
ProD/ProD-6	73	48.67	39.99	46.78
ProD/ProD-6	5	40.29	36.77	33.201
ProD/ProD-6	69	54.91	42.17	64.487
ProD/ProD-6	4	39.58	32.27	27.009
ProD/ProD-7	53	56.09	50.65	78.96
ProD/ProD-7	14	47.37	37.2	45.407
ProD/ProD-7	31	52.64	45.91	66.23
ProD/ProD-7	11	43.62	35.01	35.491
ProD/ProD-7	123	62.61	51.06	101.357
ProD/ProD-7	61	55.98	47.07	77.47
ProD/ProD-7	87	56.84	49.28	81.329
ProD/ProD-7	3	33.41	28.32	16.868
ProD/ProD-7	52	54.45	45.41	71.813
ProD/ProD-7	5	38.65	33.99	26.11
ProD/ProD-8	86	58.78	47.05	86.803
ProD/ProD-8	18	48.93	43.84	56.696
ProD/ProD-8	56	56.69	45.88	78.088
ProD/ProD-8	21	49	44.42	56.221
ProD/ProD-8	82	61.14	47.43	94.236
ProD/ProD-8	40	57.02	48	80.473
ProD/ProD-8	84	60.07	48.72	86.356
ProD/ProD-8	74	62.74	48.4	83.261
ProD/ProD-8	27	51.09	42.76	58.412
ProD/ProD-8	6	43.77	38.5	42.084
ProD/ProD-9	71	48.95	40.61	50.94
ProD/ProD-9	108	52.48	643.08	61.802
ProD/ProD-9	62	46.11	41.29	46.535
ProD/ProD-9	84	47.77	41.95	50.64
ProD/ProD-9	54	53.99	43.91	69.282
ProD/ProD-9	53	59.83	43.82	65.817
ProD/ProD-9	71	41.18	34.92	30.88
ProD/ProD-10	65	69.37	52.43	109.989
ProD/ProD-10	56	58.01	48.82	86.744
ProD/ProD-10	9	43.52	35.53	35.072
ProD/ProD-10	0	32.21	28.5	16.046
ProD/ProD-10	3	41.37	32.78	30.532
ProD/ProD-10	25	46.93	40.1	48.693
ProD/ProD-10	41	53.27	42.44	63.951
ProD/ProD-10	108	61.47	46.42	88.323
ProD/ProD-10	76	57.86	46.17	83.58
ProD/ProD-10	10	49.47	38.53	49.897
ProD/ProD-10	15	48.29	38.48	47.666
ProD/ProD-10	62	59.46	47.06	86.262
ProD/ProD-10	10	37.06	46.76	41.774
