# Supplementary material for: Using CRISPR/Cas9 genome editing in tomato to create a gibberellin‐responsive dominant dwarf DELLA allele
Source: Plant Biotechnol J. 2018 Jun 22;17(1):132–40. doi: 10.1111/pbi.12952 (PMC6330640; doi:10.1111/pbi.12952)
Supplement: Supplementary file 4 — Data S1 Raw data, R Markdown and html documents. [file PBI-17-132-s001.zip › Data S1/Supporting data for Fig 6/GA assay lm.Rmd]

---
title: "Untitled"
output: html_document
---

```{r setup, include=FALSE}
knitr::opts_chunk$set(echo = TRUE)
```


```{r load_data, cache=FALSE}
library(ggplot2)
# load data
GA_Assay <-read.csv('GA_Assay.csv')

#change rep to factor from integer
GA_Assay$Rep <- as.factor(GA_Assay$Rep)

#add genotype ga nteraction column
GA_Assay$geno_ga <- with(GA_Assay, interaction(Genotype, GA_50ul))
str(GA_Assay)
```

```{r}

#basic plot
p <- ggplot(GA_Assay) + aes(x=DPT, y=Height, colour=factor(geno_ga, labels= c("DELLV", "DELLV and GA", "WT", "WT and GA"))) + geom_jitter(width=0.1, alpha=0.4) + geom_smooth(method = "lm") + facet_grid(. ~ Genotype)
#labels=c("DELLV", "DELLV and GA", "WT", "WT and GA")
```

```{r, plot}
p + labs(colour = "Treatment", x = "Days Post Treatment", y = "Height (mm)") + theme_bw() + scale_x_continuous(breaks = seq(1,15, by=2))
ggsave("final_plot.png",width = 12, height = 8)
```


```{r}
save(GA_Assay, file="GA_Assay.rda")
```


```{r}
lm.fit <- lm(Height ~ DPT + Genotype:GA_50ul, data = GA_Assay)
summary(lm.fit)

```
