# Supplementary material for: Using CRISPR/Cas9 genome editing in tomato to create a gibberellin‐responsive dominant dwarf DELLA allele
Source: Plant Biotechnol J. 2018 Jun 22;17(1):132–40. doi: 10.1111/pbi.12952 (PMC6330640; doi:10.1111/pbi.12952)
Supplement: Supplementary file 4 — Data S1 Raw data, R Markdown and html documents. [file PBI-17-132-s001.zip › Data S1/Supporting data for Fig 6/GA_Assay.csv]

Genotype	DPT	GA_50ul	Height	Plant	Rep
WT	1	FALSE	67	1	1
WT	3	FALSE	75	1	1
WT	5	FALSE	80	1	1
WT	7	FALSE	85	1	1
WT	9	FALSE	91	1	1
WT	11	FALSE	95	1	1
WT	13	FALSE	100	1	1
WT	15	FALSE	110	1	1
WT	1	FALSE	85	2	1
WT	3	FALSE	99	2	1
WT	5	FALSE	112	2	1
WT	7	FALSE	120	2	1
WT	9	FALSE	130	2	1
WT	11	FALSE	158	2	1
WT	13	FALSE	170	2	1
WT	15	FALSE	188	2	1
WT	1	FALSE	68	3	1
WT	3	FALSE	86	3	1
WT	5	FALSE	91	3	1
WT	7	FALSE	98	3	1
WT	9	FALSE	105	3	1
WT	11	FALSE	110	3	1
WT	13	FALSE	123	3	1
WT	15	FALSE	135	3	1
WT	1	FALSE	85	4	1
WT	3	FALSE	93	4	1
WT	5	FALSE	105	4	1
WT	7	FALSE	114	4	1
WT	9	FALSE	126	4	1
WT	11	FALSE	140	4	1
WT	13	FALSE	151	4	1
WT	15	FALSE	175	4	1
WT	1	FALSE	88	5	1
WT	3	FALSE	102	5	1
WT	5	FALSE	115	5	1
WT	7	FALSE	133	5	1
WT	9	FALSE	158	5	1
WT	11	FALSE	180	5	1
WT	13	FALSE	190	5	1
WT	15	FALSE	220	5	1
WT	1	FALSE	63	6	1
WT	3	FALSE	72	6	1
WT	5	FALSE	82	6	1
WT	7	FALSE	93	6	1
WT	9	FALSE	108	6	1
WT	11	FALSE	125	6	1
WT	13	FALSE	140	6	1
WT	15	FALSE	164	6	1
WT	1	FALSE	78	7	1
WT	3	FALSE	88	7	1
WT	5	FALSE	100	7	1
WT	7	FALSE	113	7	1
WT	9	FALSE	128	7	1
WT	11	FALSE	140	7	1
WT	13	FALSE	160	7	1
WT	15	FALSE	175	7	1
WT	1	FALSE	75	8	1
WT	3	FALSE	87	8	1
WT	5	FALSE	94	8	1
WT	7	FALSE	113	8	1
WT	9	FALSE	130	8	1
WT	11	FALSE	140	8	1
WT	13	FALSE	155	8	1
WT	15	FALSE	167	8	1
WT	1	FALSE	69	9	1
WT	3	FALSE	78	9	1
WT	5	FALSE	89	9	1
WT	7	FALSE	97	9	1
WT	9	FALSE	107	9	1
WT	11	FALSE	115	9	1
WT	13	FALSE	122	9	1
WT	15	FALSE	142	9	1
WT	1	FALSE	92	1	2
WT	3	FALSE	108	1	2
WT	5	FALSE	117	1	2
WT	7	FALSE	128	1	2
WT	9	FALSE	136	1	2
WT	11	FALSE	147	1	2
WT	13	FALSE	160	1	2
WT	15	FALSE	172	1	2
WT	1	FALSE	85	2	2
WT	3	FALSE	103	2	2
WT	5	FALSE	108	2	2
WT	7	FALSE	115	2	2
WT	9	FALSE	123	2	2
WT	11	FALSE	126	2	2
WT	13	FALSE	134	2	2
WT	15	FALSE	140	2	2
WT	1	FALSE	83	3	2
WT	3	FALSE	93	3	2
WT	5	FALSE	101	3	2
WT	7	FALSE	110	3	2
WT	9	FALSE	120	3	2
WT	11	FALSE	132	3	2
WT	13	FALSE	144	3	2
WT	15	FALSE	156	3	2
WT	1	FALSE	95	4	2
WT	3	FALSE	105	4	2
WT	5	FALSE	111	4	2
WT	7	FALSE	117	4	2
WT	9	FALSE	122	4	2
WT	11	FALSE	132	4	2
WT	13	FALSE	140	4	2
WT	15	FALSE	148	4	2
WT	1	FALSE	109	5	2
WT	3	FALSE	115	5	2
WT	5	FALSE	125	5	2
WT	7	FALSE	139	5	2
WT	9	FALSE	149	5	2
WT	11	FALSE	162	5	2
WT	13	FALSE	180	5	2
WT	15	FALSE	192	5	2
WT	1	FALSE	74	6	2
WT	3	FALSE	82	6	2
WT	5	FALSE	93	6	2
WT	7	FALSE	107	6	2
WT	9	FALSE	116	6	2
WT	11	FALSE	122	6	2
WT	13	FALSE	130	6	2
WT	15	FALSE	136	6	2
WT	1	FALSE	85	7	2
WT	3	FALSE	100	7	2
WT	5	FALSE	111	7	2
WT	7	FALSE	124	7	2
WT	9	FALSE	136	7	2
WT	11	FALSE	151	7	2
WT	13	FALSE	164	7	2
WT	15	FALSE	175	7	2
WT	1	FALSE	95	8	2
WT	3	FALSE	105	8	2
WT	5	FALSE	114	8	2
WT	7	FALSE	124	8	2
WT	9	FALSE	135	8	2
WT	11	FALSE	144	8	2
WT	13	FALSE	158	8	2
WT	15	FALSE	172	8	2
WT	1	FALSE	66	9	2
WT	3	FALSE	75	9	2
WT	5	FALSE	81	9	2
WT	7	FALSE	87	9	2
WT	9	FALSE	98	9	2
WT	11	FALSE	105	9	2
WT	13	FALSE	114	9	2
WT	15	FALSE	122	9	2
WT	1	FALSE	85	1	3
WT	3	FALSE	90	1	3
WT	5	FALSE	97	1	3
WT	7	FALSE	106	1	3
WT	9	FALSE	112	1	3
WT	11	FALSE	120	1	3
WT	13	FALSE	135	1	3
WT	15	FALSE	143	1	3
WT	1	FALSE	85	2	3
WT	3	FALSE	94	2	3
WT	5	FALSE	102	2	3
WT	7	FALSE	107	2	3
WT	9	FALSE	116	2	3
WT	11	FALSE	127	2	3
WT	13	FALSE	148	2	3
WT	15	FALSE	157	2	3
WT	1	FALSE	75	3	3
WT	3	FALSE	81	3	3
WT	5	FALSE	90	3	3
WT	7	FALSE	98	3	3
WT	9	FALSE	108	3	3
WT	11	FALSE	119	3	3
WT	13	FALSE	133	3	3
WT	15	FALSE	148	3	3
WT	1	FALSE	74	4	3
WT	3	FALSE	80	4	3
WT	5	FALSE	86	4	3
WT	7	FALSE	92	4	3
WT	9	FALSE	93	4	3
WT	11	FALSE	100	4	3
WT	13	FALSE	113	4	3
WT	15	FALSE	119	4	3
WT	1	FALSE	90	5	3
WT	3	FALSE	95	5	3
WT	5	FALSE	105	5	3
WT	7	FALSE	116	5	3
WT	9	FALSE	129	5	3
WT	11	FALSE	143	5	3
WT	13	FALSE	163	5	3
WT	15	FALSE	180	5	3
WT	1	FALSE	87	6	3
WT	3	FALSE	94	6	3
WT	5	FALSE	105	6	3
WT	7	FALSE	115	6	3
WT	9	FALSE	128	6	3
WT	11	FALSE	143	6	3
WT	13	FALSE	161	6	3
WT	15	FALSE	176	6	3
WT	1	FALSE	80	7	3
WT	3	FALSE	89	7	3
WT	5	FALSE	97	7	3
WT	7	FALSE	112	7	3
WT	9	FALSE	118	7	3
WT	11	FALSE	130	7	3
WT	13	FALSE	149	7	3
WT	15	FALSE	160	7	3
DELLA	1	FALSE	30	1	1
DELLA	3	FALSE	32	1	1
DELLA	5	FALSE	34	1	1
DELLA	7	FALSE	38	1	1
DELLA	9	FALSE	42	1	1
DELLA	11	FALSE	45	1	1
DELLA	13	FALSE	51	1	1
DELLA	15	FALSE	58	1	1
DELLA	1	FALSE	60	2	1
DELLA	3	FALSE	65	2	1
DELLA	5	FALSE	72	2	1
DELLA	7	FALSE	82	2	1
DELLA	9	FALSE	90	2	1
DELLA	11	FALSE	100	2	1
DELLA	13	FALSE	110	2	1
DELLA	15	FALSE	123	2	1
DELLA	1	FALSE	50	3	1
DELLA	3	FALSE	55	3	1
DELLA	5	FALSE	61	3	1
DELLA	7	FALSE	71	3	1
DELLA	9	FALSE	83	3	1
DELLA	11	FALSE	94	3	1
DELLA	13	FALSE	105	3	1
DELLA	15	FALSE	123	3	1
DELLA	1	FALSE	49	4	1
DELLA	3	FALSE	54	4	1
DELLA	5	FALSE	57	4	1
DELLA	7	FALSE	65	4	1
DELLA	9	FALSE	79	4	1
DELLA	11	FALSE	88	4	1
DELLA	13	FALSE	100	4	1
DELLA	15	FALSE	117	4	1
DELLA	1	FALSE	52	5	1
DELLA	3	FALSE	56	5	1
DELLA	5	FALSE	64	5	1
DELLA	7	FALSE	71	5	1
DELLA	9	FALSE	82	5	1
DELLA	11	FALSE	90	5	1
DELLA	13	FALSE	98	5	1
DELLA	15	FALSE	114	5	1
DELLA	1	FALSE	30	6	1
DELLA	3	FALSE	32	6	1
DELLA	5	FALSE	36	6	1
DELLA	7	FALSE	29	6	1
DELLA	9	FALSE	43	6	1
DELLA	11	FALSE	45	6	1
DELLA	13	FALSE	48	6	1
DELLA	15	FALSE	53	6	1
DELLA	1	FALSE	35	1	2
DELLA	3	FALSE	39	1	2
DELLA	5	FALSE	42	1	2
DELLA	7	FALSE	45	1	2
DELLA	9	FALSE	52	1	2
DELLA	11	FALSE	56	1	2
DELLA	13	FALSE	60	1	2
DELLA	15	FALSE	65	1	2
DELLA	1	FALSE	42	2	2
DELLA	3	FALSE	45	2	2
DELLA	5	FALSE	50	2	2
DELLA	7	FALSE	57	2	2
DELLA	9	FALSE	65	2	2
DELLA	11	FALSE	72	2	2
DELLA	13	FALSE	79	2	2
DELLA	15	FALSE	86	2	2
DELLA	1	FALSE	40	3	2
DELLA	3	FALSE	43	3	2
DELLA	5	FALSE	47	3	2
DELLA	7	FALSE	52	3	2
DELLA	9	FALSE	56	3	2
DELLA	11	FALSE	62	3	2
DELLA	13	FALSE	70	3	2
DELLA	15	FALSE	82	3	2
DELLA	1	FALSE	43	4	2
DELLA	3	FALSE	46	4	2
DELLA	5	FALSE	50	4	2
DELLA	7	FALSE	57	4	2
DELLA	9	FALSE	64	4	2
DELLA	11	FALSE	76	4	2
DELLA	13	FALSE	82	4	2
DELLA	15	FALSE	86	4	2
DELLA	1	FALSE	57	5	2
DELLA	3	FALSE	63	5	2
DELLA	5	FALSE	68	5	2
DELLA	7	FALSE	74	5	2
DELLA	9	FALSE	82	5	2
DELLA	11	FALSE	90	5	2
DELLA	13	FALSE	96	5	2
DELLA	15	FALSE	106	5	2
DELLA	1	FALSE	51	6	2
DELLA	3	FALSE	62	6	2
DELLA	5	FALSE	66	6	2
DELLA	7	FALSE	72	6	2
DELLA	9	FALSE	78	6	2
DELLA	11	FALSE	86	6	2
DELLA	13	FALSE	90	6	2
DELLA	15	FALSE	101	6	2
DELLA	1	FALSE	55	1	3
DELLA	3	FALSE	60	1	3
DELLA	5	FALSE	70	1	3
DELLA	7	FALSE	73	1	3
DELLA	9	FALSE	82	1	3
DELLA	11	FALSE	90	1	3
DELLA	13	FALSE	103	1	3
DELLA	15	FALSE	116	1	3
DELLA	1	FALSE	30	2	3
DELLA	3	FALSE	32	2	3
DELLA	5	FALSE	37	2	3
DELLA	7	FALSE	40	2	3
DELLA	9	FALSE	45	2	3
DELLA	11	FALSE	50	2	3
DELLA	13	FALSE	58	2	3
DELLA	15	FALSE	67	2	3
DELLA	1	FALSE	35	3	3
DELLA	3	FALSE	39	3	3
DELLA	5	FALSE	48	3	3
DELLA	7	FALSE	53	3	3
DELLA	9	FALSE	55	3	3
DELLA	11	FALSE	62	3	3
DELLA	13	FALSE	74	3	3
DELLA	15	FALSE	82	3	3
DELLA	1	FALSE	40	4	3
DELLA	3	FALSE	44	4	3
DELLA	5	FALSE	47	4	3
DELLA	7	FALSE	51	4	3
DELLA	9	FALSE	54	4	3
DELLA	11	FALSE	56	4	3
DELLA	13	FALSE	62	4	3
DELLA	15	FALSE	68	4	3
DELLA	1	FALSE	52	5	3
DELLA	3	FALSE	57	5	3
DELLA	5	FALSE	67	5	3
DELLA	7	FALSE	76	5	3
DELLA	9	FALSE	83	5	3
DELLA	11	FALSE	91	5	3
DELLA	13	FALSE	103	5	3
DELLA	15	FALSE	120	5	3
DELLA	1	FALSE	45	6	3
DELLA	3	FALSE	53	6	3
DELLA	5	FALSE	61	6	3
DELLA	7	FALSE	66	6	3
DELLA	9	FALSE	74	6	3
DELLA	11	FALSE	82	6	3
DELLA	13	FALSE	96	6	3
DELLA	15	FALSE	103	6	3
DELLA	1	FALSE	55	7	3
DELLA	3	FALSE	57	7	3
DELLA	5	FALSE	65	7	3
DELLA	7	FALSE	69	7	3
DELLA	9	FALSE	75	7	3
DELLA	11	FALSE	80	7	3
DELLA	13	FALSE	91	7	3
DELLA	15	FALSE	100	7	3
DELLA	1	FALSE	41	8	3
DELLA	3	FALSE	47	8	3
DELLA	5	FALSE	51	8	3
DELLA	7	FALSE	57	8	3
DELLA	9	FALSE	61	8	3
DELLA	11	FALSE	66	8	3
DELLA	13	FALSE	75	8	3
DELLA	15	FALSE	84	8	3
WT	1	TRUE	80	1	1
WT	3	TRUE	107	1	1
WT	5	TRUE	135	1	1
WT	7	TRUE	168	1	1
WT	9	TRUE	198	1	1
WT	11	TRUE	230	1	1
WT	13	TRUE	245	1	1
WT	15	TRUE	270	1	1
WT	1	TRUE	82	2	1
WT	3	TRUE	112	2	1
WT	5	TRUE	143	2	1
WT	7	TRUE	216	2	1
WT	9	TRUE	254	2	1
WT	11	TRUE	285	2	1
WT	13	TRUE	315	2	1
WT	15	TRUE	335	2	1
WT	1	TRUE	80	3	1
WT	3	TRUE	110	3	1
WT	5	TRUE	143	3	1
WT	7	TRUE	188	3	1
WT	9	TRUE	225	3	1
WT	11	TRUE	260	3	1
WT	13	TRUE	280	3	1
WT	15	TRUE	303	3	1
WT	1	TRUE	63	4	1
WT	3	TRUE	84	4	1
WT	5	TRUE	97	4	1
WT	7	TRUE	120	4	1
WT	9	TRUE	150	4	1
WT	11	TRUE	175	4	1
WT	13	TRUE	184	4	1
WT	15	TRUE	205	4	1
WT	1	TRUE	90	5	1
WT	3	TRUE	120	5	1
WT	5	TRUE	161	5	1
WT	7	TRUE	209	5	1
WT	9	TRUE	253	5	1
WT	11	TRUE	285	5	1
WT	13	TRUE	310	5	1
WT	15	TRUE	342	5	1
WT	1	TRUE	73	6	1
WT	3	TRUE	101	6	1
WT	5	TRUE	145	6	1
WT	7	TRUE	191	6	1
WT	9	TRUE	225	6	1
WT	11	TRUE	265	6	1
WT	13	TRUE	295	6	1
WT	15	TRUE	315	6	1
WT	1	TRUE	72	7	1
WT	3	TRUE	95	7	1
WT	5	TRUE	122	7	1
WT	7	TRUE	159	7	1
WT	9	TRUE	185	7	1
WT	11	TRUE	210	7	1
WT	13	TRUE	226	7	1
WT	15	TRUE	245	7	1
WT	1	TRUE	86	8	1
WT	3	TRUE	118	8	1
WT	5	TRUE	152	8	1
WT	7	TRUE	198	8	1
WT	9	TRUE	241	8	1
WT	11	TRUE	273	8	1
WT	13	TRUE	301	8	1
WT	15	TRUE	328	8	1
WT	1	TRUE	85	9	1
WT	3	TRUE	120	9	1
WT	5	TRUE	157	9	1
WT	7	TRUE	195	9	1
WT	9	TRUE	232	9	1
WT	11	TRUE	275	9	1
WT	13	TRUE	293	9	1
WT	15	TRUE	315	9	1
WT	1	TRUE	97	1	2
WT	3	TRUE	120	1	2
WT	5	TRUE	145	1	2
WT	7	TRUE	162	1	2
WT	9	TRUE	186	1	2
WT	11	TRUE	204	1	2
WT	13	TRUE	222	1	2
WT	15	TRUE	233	1	2
WT	1	TRUE	95	2	2
WT	3	TRUE	120	2	2
WT	5	TRUE	137	2	2
WT	7	TRUE	150	2	2
WT	9	TRUE	167	2	2
WT	11	TRUE	180	2	2
WT	13	TRUE	199	2	2
WT	15	TRUE	213	2	2
WT	1	TRUE	81	3	2
WT	3	TRUE	93	3	2
WT	5	TRUE	113	3	2
WT	7	TRUE	130	3	2
WT	9	TRUE	150	3	2
WT	11	TRUE	167	3	2
WT	13	TRUE	185	3	2
WT	15	TRUE	202	3	2
WT	1	TRUE	71	4	2
WT	3	TRUE	92	4	2
WT	5	TRUE	110	4	2
WT	7	TRUE	135	4	2
WT	9	TRUE	146	4	2
WT	11	TRUE	160	4	2
WT	13	TRUE	171	4	2
WT	15	TRUE	184	4	2
WT	1	TRUE	102	5	2
WT	3	TRUE	125	5	2
WT	5	TRUE	152	5	2
WT	7	TRUE	180	5	2
WT	9	TRUE	205	5	2
WT	11	TRUE	225	5	2
WT	13	TRUE	242	5	2
WT	15	TRUE	260	5	2
WT	1	TRUE	92	6	2
WT	3	TRUE	112	6	2
WT	5	TRUE	142	6	2
WT	7	TRUE	170	6	2
WT	9	TRUE	194	6	2
WT	11	TRUE	221	6	2
WT	13	TRUE	243	6	2
WT	15	TRUE	270	6	2
WT	1	TRUE	93	7	2
WT	3	TRUE	112	7	2
WT	5	TRUE	137	7	2
WT	7	TRUE	154	7	2
WT	9	TRUE	180	7	2
WT	11	TRUE	200	7	2
WT	13	TRUE	220	7	2
WT	15	TRUE	242	7	2
WT	1	TRUE	85	8	2
WT	3	TRUE	102	8	2
WT	5	TRUE	121	8	2
WT	7	TRUE	141	8	2
WT	9	TRUE	159	8	2
WT	11	TRUE	171	8	2
WT	13	TRUE	188	8	2
WT	15	TRUE	201	8	2
WT	1	TRUE	95	9	2
WT	3	TRUE	121	9	2
WT	5	TRUE	149	9	2
WT	7	TRUE	176	9	2
WT	9	TRUE	204	9	2
WT	11	TRUE	228	9	2
WT	13	TRUE	247	9	2
WT	15	TRUE	268	9	2
WT	1	TRUE	90	1	3
WT	3	TRUE	112	1	3
WT	5	TRUE	141	1	3
WT	7	TRUE	167	1	3
WT	9	TRUE	190	1	3
WT	11	TRUE	220	1	3
WT	13	TRUE	235	1	3
WT	15	TRUE	253	1	3
WT	1	TRUE	95	2	3
WT	3	TRUE	115	2	3
WT	5	TRUE	145	2	3
WT	7	TRUE	173	2	3
WT	9	TRUE	205	2	3
WT	11	TRUE	225	2	3
WT	13	TRUE	253	2	3
WT	15	TRUE	270	2	3
WT	1	TRUE	90	3	3
WT	3	TRUE	114	3	3
WT	5	TRUE	144	3	3
WT	7	TRUE	180	3	3
WT	9	TRUE	209	3	3
WT	11	TRUE	248	3	3
WT	13	TRUE	264	3	3
WT	15	TRUE	290	3	3
WT	1	TRUE	82	4	3
WT	3	TRUE	90	4	3
WT	5	TRUE	110	4	3
WT	7	TRUE	134	4	3
WT	9	TRUE	155	4	3
WT	11	TRUE	175	4	3
WT	13	TRUE	193	4	3
WT	15	TRUE	208	4	3
WT	1	TRUE	90	5	3
WT	3	TRUE	115	5	3
WT	5	TRUE	137	5	3
WT	7	TRUE	170	5	3
WT	9	TRUE	206	5	3
WT	11	TRUE	224	5	3
WT	13	TRUE	245	5	3
WT	15	TRUE	270	5	3
WT	1	TRUE	100	6	3
WT	3	TRUE	126	6	3
WT	5	TRUE	150	6	3
WT	7	TRUE	185	6	3
WT	9	TRUE	212	6	3
WT	11	TRUE	235	6	3
WT	13	TRUE	253	6	3
WT	15	TRUE	279	6	3
WT	1	TRUE	95	7	3
WT	3	TRUE	125	7	3
WT	5	TRUE	155	7	3
WT	7	TRUE	178	7	3
WT	9	TRUE	208	7	3
WT	11	TRUE	235	7	3
WT	13	TRUE	253	7	3
WT	15	TRUE	270	7	3
WT	1	TRUE	90	8	3
WT	3	TRUE	113	8	3
WT	5	TRUE	145	8	3
WT	7	TRUE	175	8	3
WT	9	TRUE	210	8	3
WT	11	TRUE	235	8	3
WT	13	TRUE	261	8	3
WT	15	TRUE	273	8	3
DELLA	1	TRUE	35	1	1
DELLA	3	TRUE	43	1	1
DELLA	5	TRUE	55	1	1
DELLA	7	TRUE	66	1	1
DELLA	9	TRUE	76	1	1
DELLA	11	TRUE	80	1	1
DELLA	13	TRUE	97	1	1
DELLA	15	TRUE	108	1	1
DELLA	1	TRUE	40	2	1
DELLA	3	TRUE	47	2	1
DELLA	5	TRUE	56	2	1
DELLA	7	TRUE	72	2	1
DELLA	9	TRUE	82	2	1
DELLA	11	TRUE	90	2	1
DELLA	13	TRUE	104	2	1
DELLA	15	TRUE	120	2	1
DELLA	1	TRUE	48	3	1
DELLA	3	TRUE	59	3	1
DELLA	5	TRUE	73	3	1
DELLA	7	TRUE	88	3	1
DELLA	9	TRUE	105	3	1
DELLA	11	TRUE	115	3	1
DELLA	13	TRUE	131	3	1
DELLA	15	TRUE	140	3	1
DELLA	1	TRUE	55	4	1
DELLA	3	TRUE	72	4	1
DELLA	5	TRUE	86	4	1
DELLA	7	TRUE	99	4	1
DELLA	9	TRUE	120	4	1
DELLA	11	TRUE	137	4	1
DELLA	13	TRUE	149	4	1
DELLA	15	TRUE	170	4	1
DELLA	1	TRUE	41	5	1
DELLA	3	TRUE	53	5	1
DELLA	5	TRUE	65	5	1
DELLA	7	TRUE	80	5	1
DELLA	9	TRUE	93	5	1
DELLA	11	TRUE	108	5	1
DELLA	13	TRUE	119	5	1
DELLA	15	TRUE	128	5	1
DELLA	1	TRUE	73	1	2
DELLA	3	TRUE	82	1	2
DELLA	5	TRUE	91	1	2
DELLA	7	TRUE	105	1	2
DELLA	9	TRUE	115	1	2
DELLA	11	TRUE	125	1	2
DELLA	13	TRUE	140	1	2
DELLA	15	TRUE	158	1	2
DELLA	1	TRUE	68	2	2
DELLA	3	TRUE	80	2	2
DELLA	5	TRUE	90	2	2
DELLA	7	TRUE	106	2	2
DELLA	9	TRUE	115	2	2
DELLA	11	TRUE	122	2	2
DELLA	13	TRUE	139	2	2
DELLA	15	TRUE	152	2	2
DELLA	1	TRUE	39	3	2
DELLA	3	TRUE	43	3	2
DELLA	5	TRUE	51	3	2
DELLA	7	TRUE	63	3	2
DELLA	9	TRUE	68	3	2
DELLA	11	TRUE	76	3	2
DELLA	13	TRUE	82	3	2
DELLA	15	TRUE	90	3	2
DELLA	1	TRUE	48	4	2
DELLA	3	TRUE	55	4	2
DELLA	5	TRUE	63	4	2
DELLA	7	TRUE	75	4	2
DELLA	9	TRUE	82	4	2
DELLA	11	TRUE	90	4	2
DELLA	13	TRUE	100	4	2
DELLA	15	TRUE	114	4	2
DELLA	1	TRUE	57	1	3
DELLA	3	TRUE	67	1	3
DELLA	5	TRUE	82	1	3
DELLA	7	TRUE	95	1	3
DELLA	9	TRUE	114	1	3
DELLA	11	TRUE	124	1	3
DELLA	13	TRUE	143	1	3
DELLA	15	TRUE	155	1	3
DELLA	1	TRUE	55	2	3
DELLA	3	TRUE	68	2	3
DELLA	5	TRUE	81	2	3
DELLA	7	TRUE	90	2	3
DELLA	9	TRUE	101	2	3
DELLA	11	TRUE	113	2	3
DELLA	13	TRUE	125	2	3
DELLA	15	TRUE	143	2	3
DELLA	1	TRUE	60	3	3
DELLA	3	TRUE	67	3	3
DELLA	5	TRUE	80	3	3
DELLA	7	TRUE	90	3	3
DELLA	9	TRUE	103	3	3
DELLA	11	TRUE	110	3	3
DELLA	13	TRUE	125	3	3
DELLA	15	TRUE	134	3	3
DELLA	1	TRUE	41	4	3
DELLA	3	TRUE	50	4	3
DELLA	5	TRUE	63	4	3
DELLA	7	TRUE	62	4	3
DELLA	9	TRUE	70	4	3
DELLA	11	TRUE	79	4	3
DELLA	13	TRUE	86	4	3
DELLA	15	TRUE	94	4	3
DELLA	1	TRUE	38	5	3
DELLA	3	TRUE	46	5	3
DELLA	5	TRUE	57	5	3
DELLA	7	TRUE	65	5	3
DELLA	9	TRUE	73	5	3
DELLA	11	TRUE	79	5	3
DELLA	13	TRUE	85	5	3
DELLA	15	TRUE	97	5	3
DELLA	1	TRUE	45	6	3
DELLA	3	TRUE	53	6	3
DELLA	5	TRUE	55	6	3
DELLA	7	TRUE	60	6	3
DELLA	9	TRUE	68	6	3
DELLA	11	TRUE	78	6	3
DELLA	13	TRUE	88	6	3
DELLA	15	TRUE	99	6	3
DELLA	1	TRUE	60	7	3
DELLA	3	TRUE	66	7	3
DELLA	5	TRUE	72	7	3
DELLA	7	TRUE	85	7	3
DELLA	9	TRUE	98	7	3
DELLA	11	TRUE	106	7	3
DELLA	13	TRUE	117	7	3
DELLA	15	TRUE	131	7	3
DELLA	1	TRUE	62	8	3
DELLA	3	TRUE	73	8	3
DELLA	5	TRUE	84	8	3
DELLA	7	TRUE	95	8	3
DELLA	9	TRUE	105	8	3
DELLA	11	TRUE	115	8	3
DELLA	13	TRUE	134	8	3
DELLA	15	TRUE	148	8	3
