# Supplementary material for: Using CRISPR/Cas9 genome editing in tomato to create a gibberellin‐responsive dominant dwarf DELLA allele
Source: Plant Biotechnol J. 2018 Jun 22;17(1):132–40. doi: 10.1111/pbi.12952 (PMC6330640; doi:10.1111/pbi.12952)
Supplement: Supplementary file 4 — Data S1 Raw data, R Markdown and html documents. [file PBI-17-132-s001.zip › Data S1/Supporting data for Fig S2/seed_effects.Rmd]

---
title: "GA Seed Effects"
author: "Dan MacLean"
date: "04/12/2017"
output: html_document
---

```{r setup, include=FALSE}
knitr::opts_chunk$set(echo = TRUE)
```

```{r, warning=F, message=F}
library(tidyverse)
library(stringr)
```

## Load in the data

```{r}
data <- read_csv(
  "Wt_vs_DELLA_seed.csv", 
  skip = 1,
  col_types = cols(
    gid = col_factor(NULL) 
  ),
  col_names = c("gid","seed_count", "diameter","height", "weight")
) %>%
  mutate(
    is_wt = str_detect( gid, "WT"),
    genotype = factor(if_else(is_wt, "WT", "DELLA"))
  ) %>%
  select(-is_wt)
data
```

## Check completeness of data 

```{r}
summary(data)
```

Looks like the `weight` and `height` data are missing 1 value each.

```{r}
data %>%
  filter( is.na(weight) | is.na(height) )
```

## Some exploratory plots

### Seed count by genotype

```{r}
ggplot(data) +
  aes(x = genotype,y = seed_count) +
  geom_boxplot() + 
  geom_jitter(aes(colour = gid), position = position_dodge(width = 0.5) )
```

### Diameter by genotype

```{r}
ggplot(data) +
  aes(x = genotype, y = diameter) +
  geom_boxplot() + 
  geom_jitter(aes(colour = gid), position = position_dodge(width = 0.5) )
```

### Height by genotype

```{r}
ggplot(data) +
  aes(x = genotype, y = height) +
  geom_boxplot() + 
  geom_jitter(aes(colour = gid), position = position_dodge(width = 0.5) )
```

Looks like there's a strange datapoint - a height
of > 600.

```{r}
data %>% 
  filter(height > 600)
```

Let's redo without that one point.

```{r}
data %>%
  filter(height < 600) %>%
  ggplot() +
  aes(x = genotype, y = height) +
  geom_boxplot() + 
  geom_jitter(aes(colour = gid), position = position_dodge(width = 0.5) )
```

### Weight by genotype

```{r}
ggplot(data) +
  aes(x = genotype, y = weight) +
  geom_boxplot() + 
  geom_jitter(aes(colour = gid), position = position_dodge(width = 0.5) )
```

## Linear model

First I'll trim out the weird points we saw earlier

```{r}
 trimmed_data <- data %>%
  filter( ! is.na(weight) | ! is.na(height) ) %>%
  filter(height < 600)
  
   model <- lm(seed_count ~ genotype + height + weight + diameter, data = trimmed_data)
   summary(model)
   plot(model)
```


## Summary

The WT samples have a significantly greater seed count than the DELLA, about 35 on average. The weight increases in WT by ~ 0.9 units (grams? probably). Diameter and height of the fruits are not affected. 
