# Supplementary material for: Using CRISPR/Cas9 genome editing in tomato to create a gibberellin‐responsive dominant dwarf DELLA allele
Source: Plant Biotechnol J. 2018 Jun 22;17(1):132–40. doi: 10.1111/pbi.12952 (PMC6330640; doi:10.1111/pbi.12952)
Supplement: Supplementary file 4 — Data S1 Raw data, R Markdown and html documents. [file PBI-17-132-s001.zip › Data S1/Supporting data for Fig S3/Inflorescence WT vs DELLA.xlsx]

## Sheet: Data for Dan
days	Plant	Flower_opened	Genotype	Flower_set	Truss_number	replicate number
68	1	5	WT	0	1	1
68	2	6	WT	0	1	1
68	3	7	WT	0	1	1
68	4	3	WT	0	1	1
68	5	4	WT	0	1	1
68	6	4	WT	0	1	1
68	7	6	WT	0	1	1
68	8	7	WT	0	1	1
68	9	5	WT	0	1	1
68	10	5	WT	0	1	1
69	1	7	WT	0	1	1
69	2	7	WT	0	1	1
69	3	6	WT	1	1	1
69	4	6	WT	0	1	1
69	5	5	WT	0	1	1
69	6	5	WT	0	1	1
69	7	6	WT	0	1	1
69	8	6	WT	1	1	1
69	9	6	WT	0	1	1
69	10	7	WT	0	1	1
70	1	7	WT	0	1	1
70	2	7	WT	1	1	1
70	3	6	WT	2	1	1
70	4	6	WT	1	1	1
70	5	5	WT	0	1	1
70	6	5	WT	0	1	1
70	7	6	WT	0	1	1
70	8	7	WT	1	1	1
70	9	6	WT	0	1	1
70	10	6	WT	0	1	1
71	1	6	WT	2	1	1
71	2	5	WT	3	1	1
71	3	4	WT	4	1	1
71	4	6	WT	2	1	1
71	5	7	WT	0	1	1
71	6	5	WT	0	1	1
71	7	5	WT	1	1	1
71	8	5	WT	3	1	1
71	9	6	WT	1	1	1
71	10	5	WT	2	1	1
72	1	6	WT	2	1	1
72	2	4	WT	4	1	1
72	3	4	WT	4	1	1
72	4	5	WT	3	1	1
72	5	7	WT	0	1	1
72	6	6	WT	0	1	1
72	7	5	WT	2	1	1
72	8	5	WT	3	1	1
72	9	5	WT	2	1	1
72	10	5	WT	3	1	1
75	1	4	WT	4	1	1
75	2	3	WT	5	1	1
75	3	4	WT	5	1	1
75	4	4	WT	4	1	1
75	5	4	WT	3	1	1
75	6	5	WT	2	1	1
75	7	4	WT	4	1	1
75	8	3	WT	5	1	1
75	9	3	WT	4	1	1
75	10	4	WT	4	1	1
77	1	3	WT	5	1	1
77	2	1	WT	7	1	1
77	3	3	WT	6	1	1
77	4	3	WT	5	1	1
77	5	4	WT	3	1	1
77	6	4	WT	3	1	1
77	7	4	WT	4	1	1
77	8	2	WT	6	1	1
77	9	2	WT	5	1	1
77	10	3	WT	5	1	1
78	1	4	WT	5	1	1
78	2	1	WT	7	1	1
78	3	3	WT	6	1	1
78	4	2	WT	6	1	1
78	5	4	WT	4	1	1
78	6	4	WT	4	1	1
78	7	3	WT	5	1	1
78	8	3	WT	6	1	1
78	9	2	WT	5	1	1
78	10	2	WT	6	1	1
79	1	2	WT	7	1	1
79	2	1	WT	7	1	1
79	3	2	WT	7	1	1
79	4	2	WT	6	1	1
79	5	5	WT	3	1	1
79	6	3	WT	5	1	1
79	7	3	WT	5	1	1
79	8	2	WT	7	1	1
79	9	2	WT	6	1	1
79	10	1	WT	7	1	1
82	1	1	WT	8	1	1
82	2	0	WT	8	1	1
82	3	1	WT	8	1	1
82	4	1	WT	7	1	1
82	5	2	WT	6	1	1
82	6	2	WT	6	1	1
82	7	1	WT	7	1	1
82	8	1	WT	8	1	1
82	9	1	WT	7	1	1
82	10	1	WT	7	1	1
83	1	1	WT	8	1	1
83	2	0	WT	8	1	1
83	3	0	WT	9	1	1
83	4	0	WT	8	1	1
83	5	2	WT	6	1	1
83	6	2	WT	6	1	1
83	7	2	WT	7	1	1
83	8	1	WT	8	1	1
83	9	1	WT	7	1	1
83	10	0	WT	8	1	1
84	1	1	WT	8	1	1
84	2	0	WT	8	1	1
84	3	0	WT	9	1	1
84	4	0	WT	8	1	1
84	5	1	WT	7	1	1
84	6	1	WT	7	1	1
84	7	1	WT	8	1	1
84	8	1	WT	8	1	1
84	9	1	WT	7	1	1
84	10	0	WT	8	1	1
85	1	1	WT	8	1	1
85	2	0	WT	8	1	1
85	3	0	WT	9	1	1
85	4	0	WT	8	1	1
85	5	1	WT	7	1	1
85	6	1	WT	7	1	1
85	7	1	WT	8	1	1
85	8	1	WT	8	1	1
85	9	1	WT	7	1	1
85	10	0	WT	8	1	1
86	1	1	WT	8	1	1
86	2	0	WT	8	1	1
86	3	0	WT	9	1	1
86	4	0	WT	8	1	1
86	5	1	WT	7	1	1
86	6	1	WT	7	1	1
86	7	1	WT	8	1	1
86	8	1	WT	8	1	1
86	9	2	WT	7	1	1
86	10	0	WT	8	1	1
89	1	1	WT	8	1	1
89	2	0	WT	8	1	1
89	3	0	WT	9	1	1
89	4	1	WT	8	1	1
89	5	2	WT	7	1	1
89	6	1	WT	7	1	1
89	7	1	WT	8	1	1
89	8	2	WT	8	1	1
89	9	1	WT	8	1	1
89	10	0	WT	8	1	1
90	1	0	WT	9	1	1
90	2	0	WT	8	1	1
90	3	0	WT	9	1	1
90	4	1	WT	8	1	1
90	5	1	WT	8	1	1
90	6	1	WT	8	1	1
90	7	1	WT	8	1	1
90	8	2	WT	8	1	1
90	9	1	WT	8	1	1
90	10	0	WT	8	1	1
91	1	0	WT	9	1	1
91	2	0	WT	8	1	1
91	3	0	WT	9	1	1
91	4	1	WT	8	1	1
91	5	1	WT	8	1	1
91	6	1	WT	8	1	1
91	7	1	WT	8	1	1
91	8	1	WT	9	1	1
91	9	1	WT	8	1	1
91	10	0	WT	8	1	1
92	1	0	WT	9	1	1
92	2	0	WT	8	1	1
92	3	0	WT	9	1	1
92	4	1	WT	8	1	1
92	5	1	WT	8	1	1
92	6	1	WT	8	1	1
92	7	1	WT	8	1	1
92	8	1	WT	9	1	1
92	9	1	WT	8	1	1
92	10	0	WT	8	1	1
93	1	0	WT	9	1	1
93	2	0	WT	8	1	1
93	3	0	WT	9	1	1
93	4	1	WT	8	1	1
93	5	1	WT	8	1	1
93	6	1	WT	8	1	1
93	7	0	WT	9	1	1
93	8	1	WT	9	1	1
93	9	0	WT	8	1	1
93	10	0	WT	8	1	1
96	1	0	WT	9	1	1
96	2	0	WT	8	1	1
96	3	0	WT	8	1	1
96	4	1	WT	8	1	1
96	5	0	WT	9	1	1
96	6	0	WT	9	1	1
96	7	0	WT	9	1	1
96	8	1	WT	9	1	1
96	9	1	WT	8	1	1
96	10	0	WT	8	1	1
97	1	0	WT	9	1	1
97	2	0	WT	8	1	1
97	3	0	WT	9	1	1
97	4	1	WT	8	1	1
97	5	0	WT	9	1	1
97	6	0	WT	9	1	1
97	7	0	WT	9	1	1
97	8	1	WT	9	1	1
97	9	1	WT	8	1	1
97	10	0	WT	8	1	1
98	1	0	WT	9	1	1
98	2	0	WT	8	1	1
98	3	0	WT	9	1	1
98	4	0	WT	9	1	1
98	5	0	WT	9	1	1
98	6	0	WT	9	1	1
98	7	0	WT	9	1	1
98	8	1	WT	9	1	1
98	9	1	WT	8	1	1
98	10	0	WT	8	1	1
99	1	0	WT	9	1	1
99	2	0	WT	8	1	1
99	3	0	WT	9	1	1
99	4	0	WT	9	1	1
99	5	0	WT	9	1	1
99	6	0	WT	9	1	1
99	7	0	WT	9	1	1
99	8	1	WT	9	1	1
99	9	1	WT	8	1	1
99	10	0	WT	8	1	1
99	1	0	WT	9	1	1
100	2	0	WT	8	1	1
100	3	0	WT	9	1	1
100	4	0	WT	9	1	1
100	5	0	WT	9	1	1
100	6	0	WT	9	1	1
100	7	0	WT	9	1	1
100	8	0	WT	10	1	1
100	9	0	WT	9	1	1
100	10	0	WT	8	1	1
103	1	0	WT	9	1	1
103	2	0	WT	8	1	1
103	3	0	WT	9	1	1
103	4	0	WT	9	1	1
103	5	0	WT	9	1	1
103	6	0	WT	9	1	1
103	7	0	WT	9	1	1
103	8	0	WT	10	1	1
103	9	0	WT	9	1	1
103	10	0	WT	8	1	1
68	1	2	ProD/ProD	0	1	1
68	2	3	ProD/ProD	0	1	1
68	3	2	ProD/ProD	0	1	1
68	4	3	ProD/ProD	0	1	1
68	5	0	ProD/ProD	0	1	1
68	6	2	ProD/ProD	0	1	1
68	7	3	ProD/ProD	0	1	1
68	8	4	ProD/ProD	0	1	1
68	9	0	ProD/ProD	0	1	1
69	1	3	ProD/ProD	0	1	1
69	2	4	ProD/ProD	0	1	1
69	3	4	ProD/ProD	0	1	1
69	4	5	ProD/ProD	0	1	1
69	5	2	ProD/ProD	0	1	1
69	6	3	ProD/ProD	0	1	1
69	7	3	ProD/ProD	0	1	1
69	8	5	ProD/ProD	0	1	1
69	9	1	ProD/ProD	0	1	1
70	1	4	ProD/ProD	0	1	1
70	2	5	ProD/ProD	0	1	1
70	3	6	ProD/ProD	0	1	1
70	4	5	ProD/ProD	0	1	1
70	5	4	ProD/ProD	0	1	1
70	6	4	ProD/ProD	0	1	1
70	7	6	ProD/ProD	0	1	1
70	8	6	ProD/ProD	0	1	1
70	9	2	ProD/ProD	0	1	1
71	1	5	ProD/ProD	0	1	1
71	2	5	ProD/ProD	0	1	1
71	3	6	ProD/ProD	0	1	1
71	4	6	ProD/ProD	0	1	1
71	5	5	ProD/ProD	0	1	1
71	6	5	ProD/ProD	0	1	1
71	7	6	ProD/ProD	0	1	1
71	8	7	ProD/ProD	0	1	1
71	9	4	ProD/ProD	0	1	1
72	1	6	ProD/ProD	0	1	1
72	2	5	ProD/ProD	0	1	1
72	3	6	ProD/ProD	0	1	1
72	4	5	ProD/ProD	1	1	1
72	5	6	ProD/ProD	0	1	1
72	6	6	ProD/ProD	0	1	1
72	7	6	ProD/ProD	0	1	1
72	8	7	ProD/ProD	0	1	1
72	9	5	ProD/ProD	0	1	1
75	1	6	ProD/ProD	1	1	1
75	2	6	ProD/ProD	1	1	1
75	3	4	ProD/ProD	3	1	1
75	4	4	ProD/ProD	3	1	1
75	5	6	ProD/ProD	0	1	1
75	6	6	ProD/ProD	1	1	1
75	7	7	ProD/ProD	0	1	1
75	8	5	ProD/ProD	2	1	1
75	9	6	ProD/ProD	0	1	1
77	1	5	ProD/ProD	2	1	1
77	2	4	ProD/ProD	3	1	1
77	3	3	ProD/ProD	4	1	1
77	4	3	ProD/ProD	4	1	1
77	5	4	ProD/ProD	2	1	1
77	6	5	ProD/ProD	2	1	1
77	7	5	ProD/ProD	2	1	1
77	8	5	ProD/ProD	3	1	1
77	9	5	ProD/ProD	2	1	1
78	1	4	ProD/ProD	3	1	1
78	2	4	ProD/ProD	3	1	1
78	3	3	ProD/ProD	4	1	1
78	4	3	ProD/ProD	4	1	1
78	5	3	ProD/ProD	3	1	1
78	6	4	ProD/ProD	3	1	1
78	7	3	ProD/ProD	4	1	1
78	8	3	ProD/ProD	5	1	1
78	9	5	ProD/ProD	2	1	1
79	1	4	ProD/ProD	3	1	1
79	2	2	ProD/ProD	6	1	1
79	3	2	ProD/ProD	5	1	1
79	4	3	ProD/ProD	5	1	1
79	5	4	ProD/ProD	3	1	1
79	6	4	ProD/ProD	3	1	1
79	7	4	ProD/ProD	3	1	1
79	8	3	ProD/ProD	5	1	1
79	9	4	ProD/ProD	3	1	1
82	1	3	ProD/ProD	5	1	1
82	2	1	ProD/ProD	6	1	1
82	3	1	ProD/ProD	7	1	1
82	4	2	ProD/ProD	6	1	1
82	5	3	ProD/ProD	4	1	1
82	6	2	ProD/ProD	6	1	1
82	7	3	ProD/ProD	5	1	1
82	8	1	ProD/ProD	7	1	1
82	9	3	ProD/ProD	4	1	1
83	1	3	ProD/ProD	5	1	1
83	2	1	ProD/ProD	6	1	1
83	3	1	ProD/ProD	7	1	1
83	4	2	ProD/ProD	6	1	1
83	5	2	ProD/ProD	5	1	1
83	6	3	ProD/ProD	5	1	1
83	7	2	ProD/ProD	6	1	1
83	8	1	ProD/ProD	7	1	1
83	9	2	ProD/ProD	5	1	1
84	1	2	ProD/ProD	6	1	1
84	2	1	ProD/ProD	6	1	1
84	3	1	ProD/ProD	7	1	1
84	4	2	ProD/ProD	6	1	1
84	5	1	ProD/ProD	6	1	1
84	6	1	ProD/ProD	7	1	1
84	7	2	ProD/ProD	6	1	1
84	8	1	ProD/ProD	7	1	1
84	9	2	ProD/ProD	5	1	1
85	1	1	ProD/ProD	7	1	1
85	2	1	ProD/ProD	6	1	1
85	3	1	ProD/ProD	7	1	1
85	4	1	ProD/ProD	7	1	1
85	5	1	ProD/ProD	6	1	1
85	6	0	ProD/ProD	8	1	1
85	7	2	ProD/ProD	6	1	1
85	8	1	ProD/ProD	7	1	1
85	9	1	ProD/ProD	6	1	1
86	1	2	ProD/ProD	6	1	1
86	2	0	ProD/ProD	7	1	1
86	3	1	ProD/ProD	7	1	1
86	4	1	ProD/ProD	7	1	1
86	5	2	ProD/ProD	6	1	1
86	6	1	ProD/ProD	7	1	1
86	7	2	ProD/ProD	6	1	1
86	8	1	ProD/ProD	7	1	1
86	9	1	ProD/ProD	6	1	1
89	1	1	ProD/ProD	7	1	1
89	2	0	ProD/ProD	7	1	1
89	3	1	ProD/ProD	7	1	1
89	4	1	ProD/ProD	7	1	1
89	5	2	ProD/ProD	6	1	1
89	6	1	ProD/ProD	7	1	1
89	7	2	ProD/ProD	6	1	1
89	8	1	ProD/ProD	7	1	1
89	9	0	ProD/ProD	7	1	1
90	1	1	ProD/ProD	7	1	1
90	2	0	ProD/ProD	7	1	1
90	3	2	ProD/ProD	7	1	1
90	4	1	ProD/ProD	7	1	1
90	5	2	ProD/ProD	6	1	1
90	6	1	ProD/ProD	7	1	1
90	7	1	ProD/ProD	7	1	1
90	8	0	ProD/ProD	8	1	1
90	9	0	ProD/ProD	7	1	1
91	1	1	ProD/ProD	7	1	1
91	2	0	ProD/ProD	7	1	1
91	3	2	ProD/ProD	7	1	1
91	4	1	ProD/ProD	7	1	1
91	5	2	ProD/ProD	6	1	1
91	6	1	ProD/ProD	7	1	1
91	7	1	ProD/ProD	7	1	1
91	8	0	ProD/ProD	8	1	1
91	9	0	ProD/ProD	7	1	1
92	1	1	ProD/ProD	7	1	1
92	2	0	ProD/ProD	7	1	1
92	3	2	ProD/ProD	7	1	1
92	4	1	ProD/ProD	7	1	1
92	5	2	ProD/ProD	6	1	1
92	6	1	ProD/ProD	7	1	1
92	7	1	ProD/ProD	7	1	1
92	8	0	ProD/ProD	8	1	1
92	9	0	ProD/ProD	7	1	1
93	1	0	ProD/ProD	8	1	1
93	2	0	ProD/ProD	7	1	1
93	3	1	ProD/ProD	8	1	1
93	4	1	ProD/ProD	7	1	1
93	5	1	ProD/ProD	7	1	1
93	6	0	ProD/ProD	8	1	1
93	7	0	ProD/ProD	8	1	1
93	8	0	ProD/ProD	8	1	1
93	9	0	ProD/ProD	7	1	1
96	1	0	ProD/ProD	8	1	1
96	2	0	ProD/ProD	7	1	1
96	3	1	ProD/ProD	8	1	1
96	4	1	ProD/ProD	7	1	1
96	5	1	ProD/ProD	7	1	1
96	6	0	ProD/ProD	8	1	1
96	7	0	ProD/ProD	8	1	1
96	8	0	ProD/ProD	8	1	1
96	9	0	ProD/ProD	7	1	1
97	1	0	ProD/ProD	8	1	1
97	2	0	ProD/ProD	7	1	1
97	3	1	ProD/ProD	8	1	1
97	4	0	ProD/ProD	8	1	1
97	5	1	ProD/ProD	7	1	1
97	6	0	ProD/ProD	8	1	1
97	7	0	ProD/ProD	8	1	1
97	8	0	ProD/ProD	8	1	1
97	9	0	ProD/ProD	7	1	1
98	1	0	ProD/ProD	8	1	1
98	2	0	ProD/ProD	7	1	1
98	3	1	ProD/ProD	8	1	1
98	4	0	ProD/ProD	8	1	1
98	5	1	ProD/ProD	7	1	1
98	6	0	ProD/ProD	8	1	1
98	7	0	ProD/ProD	8	1	1
98	8	0	ProD/ProD	8	1	1
98	9	0	ProD/ProD	7	1	1
99	1	0	ProD/ProD	8	1	1
99	2	0	ProD/ProD	7	1	1
99	3	1	ProD/ProD	8	1	1
99	4	0	ProD/ProD	8	1	1
99	5	1	ProD/ProD	7	1	1
99	6	0	ProD/ProD	8	1	1
99	7	0	ProD/ProD	8	1	1
99	8	0	ProD/ProD	8	1	1
99	9	0	ProD/ProD	7	1	1
100	1	0	ProD/ProD	8	1	1
100	2	0	ProD/ProD	7	1	1
100	3	0	ProD/ProD	9	1	1
100	4	0	ProD/ProD	8	1	1
100	5	1	ProD/ProD	7	1	1
100	6	0	ProD/ProD	8	1	1
100	7	0	ProD/ProD	8	1	1
100	8	0	ProD/ProD	8	1	1
100	9	0	ProD/ProD	7	1	1
103	1	0	ProD/ProD	8	1	1
103	2	0	ProD/ProD	7	1	1
103	3	0	ProD/ProD	9	1	1
103	4	0	ProD/ProD	8	1	1
103	5	0	ProD/ProD	8	1	1
103	6	0	ProD/ProD	8	1	1
103	7	0	ProD/ProD	8	1	1
103	8	0	ProD/ProD	8	1	1
103	9	0	ProD/ProD	7	1	1
63	1	4	WT	0	1	2
63	2	5	WT	0	1	2
63	3	4	WT	0	1	2
63	4	3	WT	0	1	2
63	5	4	WT	0	1	2
63	6	0	WT	0	1	2
63	7	4	WT	0	1	2
63	8	4	WT	0	1	2
63	9	4	WT	0	1	2
63	10	3	WT	0	1	2
65	1	6	WT	0	1	2
65	2	7	WT	0	1	2
65	3	5	WT	0	1	2
65	4	5	WT	0	1	2
65	5	6	WT	0	1	2
65	6	4	WT	0	1	2
65	7	6	WT	0	1	2
65	8	6	WT	0	1	2
65	9	6	WT	0	1	2
65	10	4	WT	0	1	2
66	1	6	WT	0	1	2
66	2	7	WT	0	1	2
66	3	6	WT	0	1	2
66	4	6	WT	0	1	2
66	5	7	WT	0	1	2
66	6	5	WT	0	1	2
66	7	8	WT	0	1	2
66	8	8	WT	0	1	2
66	9	6	WT	0	1	2
66	10	5	WT	0	1	2
67	1	6	WT	0	1	2
67	2	5	WT	2	1	2
67	3	6	WT	1	1	2
67	4	7	WT	0	1	2
67	5	8	WT	0	1	2
67	6	5	WT	0	1	2
67	7	7	WT	0	1	2
67	8	9	WT	0	1	2
67	9	7	WT	0	1	2
67	10	5	WT	0	1	2
70	1	6	WT	2	1	2
70	2	6	WT	2	1	2
70	3	6	WT	2	1	2
70	4	7	WT	1	1	2
70	5	5	WT	3	1	2
70	6	8	WT	0	1	2
70	7	7	WT	1	1	2
70	8	12	WT	0	1	2
70	9	5	WT	2	1	2
70	10	5	WT	2	1	2
71	1	4	WT	4	1	2
71	2	5	WT	2	1	2
71	3	6	WT	2	1	2
71	4	6	WT	2	1	2
71	5	5	WT	2	1	2
71	6	6	WT	2	1	2
71	7	4	WT	3	1	2
71	8	10	WT	3	1	2
71	9	5	WT	2	1	2
71	10	5	WT	3	1	2
72	1	6	WT	2	1	2
72	2	4	WT	4	1	2
72	3	3	WT	4	1	2
72	4	5	WT	3	1	2
72	5	6	WT	3	1	2
72	6	5	WT	3	1	2
72	7	4	WT	4	1	2
72	8	11	WT	3	1	2
72	9	4	WT	4	1	2
72	10	5	WT	2	1	2
73	1	6	WT	3	1	2
73	2	4	WT	4	1	2
73	3	5	WT	4	1	2
73	4	5	WT	3	1	2
73	5	5	WT	4	1	2
73	6	6	WT	3	1	2
73	7	4	WT	4	1	2
73	8	11	WT	3	1	2
73	9	4	WT	4	1	2
73	10	6	WT	2	1	2
74	1	6	WT	3	1	2
74	2	3	WT	5	1	2
74	3	5	WT	4	1	2
74	4	5	WT	4	1	2
74	5	5	WT	4	1	2
74	6	6	WT	2	1	2
74	7	4	WT	4	1	2
74	8	11	WT	3	1	2
74	9	4	WT	4	1	2
74	10	6	WT	2	1	2
77	1	7	WT	1	1	2
77	2	2	WT	7	1	2
77	3	3	WT	6	1	2
77	4	4	WT	5	1	2
77	5	3	WT	6	1	2
77	6	4	WT	6	1	2
77	7	3	WT	6	1	2
77	8	7	WT	8	1	2
77	9	4	WT	4	1	2
77	10	4	WT	4	1	2
78	1	4	WT	5	1	2
78	2	3	WT	7	1	2
78	3	2	WT	7	1	2
78	4	3	WT	6	1	2
78	5	2	WT	7	1	2
78	6	4	WT	5	1	2
78	7	2	WT	7	1	2
78	8	6	WT	9	1	2
78	9	2	WT	6	1	2
78	10	2	WT	6	1	2
79	1	3	WT	7	1	2
79	2	3	WT	7	1	2
79	3	2	WT	7	1	2
79	4	3	WT	6	1	2
79	5	2	WT	7	1	2
79	6	3	WT	6	1	2
79	7	2	WT	7	1	2
79	8	6	WT	9	1	2
79	9	1	WT	7	1	2
79	10	2	WT	6	1	2
80	1	4	WT	6	1	2
80	2	3	WT	7	1	2
80	3	2	WT	7	1	2
80	4	3	WT	7	1	2
80	5	1	WT	8	1	2
80	6	2	WT	7	1	2
80	7	1	WT	7	1	2
80	8	3	WT	11	1	2
80	9	1	WT	7	1	2
80	10	3	WT	6	1	2
81	1	3	WT	7	1	2
81	2	2	WT	8	1	2
81	3	2	WT	7	1	2
81	4	2	WT	7	1	2
81	5	1	WT	8	1	2
81	6	2	WT	8	1	2
81	7	1	WT	8	1	2
81	8	3	WT	11	1	2
81	9	0	WT	8	1	2
81	10	2	WT	7	1	2
84	1	2	WT	8	1	2
84	2	1	WT	9	1	2
84	3	1	WT	9	1	2
84	4	1	WT	8	1	2
84	5	0	WT	9	1	2
84	6	1	WT	9	1	2
84	7	1	WT	8	1	2
84	8	1	WT	13	1	2
84	9	0	WT	8	1	2
84	10	2	WT	7	1	2
85	1	2	WT	8	1	2
85	2	1	WT	9	1	2
85	3	1	WT	9	1	2
85	4	1	WT	8	1	2
85	5	0	WT	9	1	2
85	6	1	WT	9	1	2
85	7	1	WT	8	1	2
85	8	1	WT	12	1	2
85	9	1	WT	8	1	2
85	10	1	WT	8	1	2
86	1	1	WT	9	1	2
86	2	1	WT	9	1	2
86	3	1	WT	9	1	2
86	4	1	WT	8	1	2
86	5	0	WT	8	1	2
86	6	1	WT	9	1	2
86	7	1	WT	8	1	2
86	8	1	WT	12	1	2
86	9	1	WT	8	1	2
86	10	1	WT	8	1	2
87	1	1	WT	9	1	2
87	2	1	WT	9	1	2
87	3	1	WT	9	1	2
87	4	0	WT	8	1	2
87	5	0	WT	8	1	2
87	6	1	WT	9	1	2
87	7	0	WT	9	1	2
87	8	0	WT	13	1	2
87	9	1	WT	7	1	2
87	10	1	WT	8	1	2
88	1	1	WT	9	1	2
88	2	1	WT	9	1	2
88	3	0	WT	9	1	2
88	4	0	WT	9	1	2
88	5	0	WT	8	1	2
88	6	4	WT	9	1	2
88	7	0	WT	9	1	2
88	8	0	WT	13	1	2
88	9	0	WT	7	1	2
88	10	1	WT	8	1	2
91	1	1	WT	9	1	2
91	2	0	WT	10	1	2
91	3	1	WT	9	1	2
91	4	0	WT	9	1	2
91	5	0	WT	9	1	2
91	6	0	WT	10	1	2
91	7	0	WT	9	1	2
91	8	0	WT	13	1	2
91	9	1	WT	7	1	2
91	10	0	WT	9	1	2
92	1	1	WT	9	1	2
92	2	0	WT	10	1	2
92	3	1	WT	9	1	2
92	4	0	WT	9	1	2
92	5	0	WT	9	1	2
92	6	0	WT	10	1	2
92	7	0	WT	9	1	2
92	8	0	WT	13	1	2
92	9	1	WT	7	1	2
92	10	0	WT	9	1	2
93	1	0	WT	10	1	2
93	2	0	WT	10	1	2
93	3	0	WT	10	1	2
93	4	0	WT	9	1	2
93	5	0	WT	9	1	2
93	6	0	WT	9	1	2
93	7	0	WT	9	1	2
93	8	0	WT	13	1	2
93	9	1	WT	7	1	2
93	10	0	WT	9	1	2
94	1	0	WT	10	1	2
94	2	0	WT	10	1	2
94	3	0	WT	10	1	2
94	4	0	WT	9	1	2
94	5	0	WT	9	1	2
94	6	0	WT	9	1	2
94	7	0	WT	9	1	2
94	8	0	WT	13	1	2
94	9	1	WT	8	1	2
94	10	0	WT	9	1	2
95	1	0	WT	10	1	2
95	2	0	WT	10	1	2
95	3	0	WT	10	1	2
95	4	0	WT	9	1	2
95	5	0	WT	9	1	2
95	6	0	WT	9	1	2
95	7	0	WT	9	1	2
95	8	0	WT	12	1	2
95	9	0	WT	8	1	2
95	10	0	WT	9	1	2
98	1	0	WT	10	1	2
98	2	0	WT	10	1	2
98	3	0	WT	10	1	2
98	4	0	WT	9	1	2
98	5	0	WT	9	1	2
98	6	0	WT	9	1	2
98	7	0	WT	9	1	2
98	8	0	WT	12	1	2
98	9	0	WT	8	1	2
98	10	0	WT	9	1	2
63	1	3	ProD/ProD	0	1	2
63	2	0	ProD/ProD	0	1	2
63	3	1	ProD/ProD	0	1	2
63	4	0	ProD/ProD	0	1	2
63	5	0	ProD/ProD	0	1	2
63	6	0	ProD/ProD	0	1	2
63	7	1	ProD/ProD	0	1	2
63	8	0	ProD/ProD	0	1	2
63	9	1	ProD/ProD	0	1	2
63	10	3	ProD/ProD	0	1	2
65	1	5	ProD/ProD	0	1	2
65	2	4	ProD/ProD	0	1	2
65	3	3	ProD/ProD	0	1	2
65	4	7	ProD/ProD	0	1	2
65	5	3	ProD/ProD	0	1	2
65	6	3	ProD/ProD	0	1	2
65	7	2	ProD/ProD	0	1	2
65	8	0	ProD/ProD	0	1	2
65	9	4	ProD/ProD	0	1	2
65	10	9	ProD/ProD	0	1	2
66	1	7	ProD/ProD	0	1	2
66	2	5	ProD/ProD	0	1	2
66	3	4	ProD/ProD	0	1	2
66	4	9	ProD/ProD	0	1	2
66	5	3	ProD/ProD	0	1	2
66	6	5	ProD/ProD	0	1	2
66	7	3	ProD/ProD	0	1	2
66	8	4	ProD/ProD	0	1	2
66	9	6	ProD/ProD	0	1	2
66	10	9	ProD/ProD	0	1	2
67	1	7	ProD/ProD	0	1	2
67	2	6	ProD/ProD	0	1	2
67	3	5	ProD/ProD	0	1	2
67	4	9	ProD/ProD	0	1	2
67	5	4	ProD/ProD	0	1	2
67	6	7	ProD/ProD	0	1	2
67	7	5	ProD/ProD	0	1	2
67	8	4	ProD/ProD	0	1	2
67	9	9	ProD/ProD	0	1	2
67	10	12	ProD/ProD	0	1	2
70	1	6	ProD/ProD	2	1	2
70	2	7	ProD/ProD	0	1	2
70	3	6	ProD/ProD	0	1	2
70	4	11	ProD/ProD	0	1	2
70	5	5	ProD/ProD	0	1	2
70	6	9	ProD/ProD	1	1	2
70	7	6	ProD/ProD	0	1	2
70	8	6	ProD/ProD	0	1	2
70	9	10	ProD/ProD	0	1	2
70	10	8	ProD/ProD	2	1	2
71	1	6	ProD/ProD	2	1	2
71	2	5	ProD/ProD	2	1	2
71	3	6	ProD/ProD	0	1	2
71	4	9	ProD/ProD	2	1	2
71	5	7	ProD/ProD	0	1	2
71	6	9	ProD/ProD	1	1	2
71	7	7	ProD/ProD	0	1	2
71	8	6	ProD/ProD	0	1	2
71	9	11	ProD/ProD	0	1	2
71	10	8	ProD/ProD	2	1	2
72	1	4	ProD/ProD	3	1	2
72	2	4	ProD/ProD	3	1	2
72	3	5	ProD/ProD	1	1	2
72	4	10	ProD/ProD	2	1	2
72	5	6	ProD/ProD	1	1	2
72	6	9	ProD/ProD	2	1	2
72	7	6	ProD/ProD	1	1	2
72	8	6	ProD/ProD	1	1	2
72	9	10	ProD/ProD	1	1	2
72	10	8	ProD/ProD	4	1	2
73	1	4	ProD/ProD	4	1	2
73	2	4	ProD/ProD	3	1	2
73	3	5	ProD/ProD	2	1	2
73	4	9	ProD/ProD	3	1	2
73	5	6	ProD/ProD	1	1	2
73	6	9	ProD/ProD	2	1	2
73	7	6	ProD/ProD	1	1	2
73	8	6	ProD/ProD	1	1	2
73	9	10	ProD/ProD	1	1	2
73	10	7	ProD/ProD	6	1	2
74	1	3	ProD/ProD	4	1	2
74	2	4	ProD/ProD	3	1	2
74	3	3	ProD/ProD	3	1	2
74	4	8	ProD/ProD	3	1	2
74	5	5	ProD/ProD	1	1	2
74	6	9	ProD/ProD	2	1	2
74	7	6	ProD/ProD	1	1	2
74	8	5	ProD/ProD	1	1	2
74	9	9	ProD/ProD	2	1	2
74	10	7	ProD/ProD	6	1	2
77	1	3	ProD/ProD	5	1	2
77	2	4	ProD/ProD	4	1	2
77	3	3	ProD/ProD	4	1	2
77	4	3	ProD/ProD	8	1	2
77	5	3	ProD/ProD	4	1	2
77	6	9	ProD/ProD	3	1	2
77	7	4	ProD/ProD	3	1	2
77	8	6	ProD/ProD	2	1	2
77	9	6	ProD/ProD	5	1	2
77	10	3	ProD/ProD	10	1	2
78	1	1	ProD/ProD	7	1	2
78	2	3	ProD/ProD	5	1	2
78	3	2	ProD/ProD	5	1	2
78	4	3	ProD/ProD	8	1	2
78	5	2	ProD/ProD	5	1	2
78	6	6	ProD/ProD	6	1	2
78	7	3	ProD/ProD	4	1	2
78	8	4	ProD/ProD	4	1	2
78	9	4	ProD/ProD	7	1	2
78	10	2	ProD/ProD	10	1	2
79	1	0	ProD/ProD	8	1	2
79	2	3	ProD/ProD	5	1	2
79	3	2	ProD/ProD	5	1	2
79	4	1	ProD/ProD	11	1	2
79	5	2	ProD/ProD	5	1	2
79	6	4	ProD/ProD	8	1	2
79	7	2	ProD/ProD	5	1	2
79	8	3	ProD/ProD	5	1	2
79	9	2	ProD/ProD	8	1	2
79	10	2	ProD/ProD	10	1	2
80	1	0	ProD/ProD	8	1	2
80	2	2	ProD/ProD	6	1	2
80	3	2	ProD/ProD	6	1	2
80	4	1	ProD/ProD	11	1	2
80	5	2	ProD/ProD	5	1	2
80	6	5	ProD/ProD	8	1	2
80	7	1	ProD/ProD	6	1	2
80	8	3	ProD/ProD	5	1	2
80	9	2	ProD/ProD	9	1	2
80	10	2	ProD/ProD	10	1	2
81	1	0	ProD/ProD	8	1	2
81	2	1	ProD/ProD	7	1	2
81	3	1	ProD/ProD	6	1	2
81	4	0	ProD/ProD	9	1	2
81	5	1	ProD/ProD	6	1	2
81	6	5	ProD/ProD	8	1	2
81	7	1	ProD/ProD	6	1	2
81	8	3	ProD/ProD	5	1	2
81	9	2	ProD/ProD	9	1	2
81	10	2	ProD/ProD	10	1	2
84	1	0	ProD/ProD	8	1	2
84	2	0	ProD/ProD	8	1	2
84	3	1	ProD/ProD	6	1	2
84	4	0	ProD/ProD	10	1	2
84	5	0	ProD/ProD	7	1	2
84	6	1	ProD/ProD	12	1	2
84	7	0	ProD/ProD	7	1	2
84	8	1	ProD/ProD	7	1	2
84	9	0	ProD/ProD	11	1	2
84	10	0	ProD/ProD	12	1	2
85	1	0	ProD/ProD	8	1	2
85	2	0	ProD/ProD	8	1	2
85	3	0	ProD/ProD	7	1	2
85	4	2	ProD/ProD	10	1	2
85	5	0	ProD/ProD	7	1	2
85	6	2	ProD/ProD	10	1	2
85	7	0	ProD/ProD	7	1	2
85	8	1	ProD/ProD	7	1	2
85	9	0	ProD/ProD	10	1	2
85	10	1	ProD/ProD	12	1	2
86	1	0	ProD/ProD	8	1	2
86	2	0	ProD/ProD	8	1	2
86	3	0	ProD/ProD	7	1	2
86	4	0	ProD/ProD	12	1	2
86	5	0	ProD/ProD	7	1	2
86	6	4	ProD/ProD	12	1	2
86	7	0	ProD/ProD	7	1	2
86	8	1	ProD/ProD	7	1	2
86	9	0	ProD/ProD	11	1	2
86	10	2	ProD/ProD	12	1	2
87	1	0	ProD/ProD	8	1	2
87	2	0	ProD/ProD	8	1	2
87	3	0	ProD/ProD	7	1	2
87	4	0	ProD/ProD	12	1	2
87	5	0	ProD/ProD	7	1	2
87	6	4	ProD/ProD	12	1	2
87	7	0	ProD/ProD	7	1	2
87	8	0	ProD/ProD	8	1	2
87	9	0	ProD/ProD	11	1	2
87	10	2	ProD/ProD	11	1	2
88	1	0	ProD/ProD	8	1	2
88	2	0	ProD/ProD	8	1	2
88	3	0	ProD/ProD	7	1	2
88	4	0	ProD/ProD	12	1	2
88	5	0	ProD/ProD	7	1	2
88	6	4	ProD/ProD	12	1	2
88	7	0	ProD/ProD	7	1	2
88	8	0	ProD/ProD	8	1	2
88	9	0	ProD/ProD	11	1	2
88	10	1	ProD/ProD	12	1	2
91	1	0	ProD/ProD	8	1	2
91	2	0	ProD/ProD	8	1	2
91	3	0	ProD/ProD	7	1	2
91	4	0	ProD/ProD	12	1	2
91	5	0	ProD/ProD	7	1	2
91	6	3	ProD/ProD	14	1	2
91	7	1	ProD/ProD	7	1	2
91	8	0	ProD/ProD	8	1	2
91	9	0	ProD/ProD	11	1	2
91	10	1	ProD/ProD	13	1	2
92	1	0	ProD/ProD	8	1	2
92	2	0	ProD/ProD	8	1	2
92	3	0	ProD/ProD	7	1	2
92	4	0	ProD/ProD	12	1	2
92	5	0	ProD/ProD	7	1	2
92	6	3	ProD/ProD	14	1	2
92	7	1	ProD/ProD	7	1	2
92	8	0	ProD/ProD	8	1	2
92	9	0	ProD/ProD	11	1	2
92	10	0	ProD/ProD	13	1	2
93	1	0	ProD/ProD	8	1	2
93	2	0	ProD/ProD	8	1	2
93	3	0	ProD/ProD	7	1	2
93	4	0	ProD/ProD	12	1	2
93	5	0	ProD/ProD	7	1	2
93	6	2	ProD/ProD	15	1	2
93	7	1	ProD/ProD	7	1	2
93	8	0	ProD/ProD	8	1	2
93	9	0	ProD/ProD	11	1	2
93	10	1	ProD/ProD	13	1	2
94	1	0	ProD/ProD	8	1	2
94	2	0	ProD/ProD	8	1	2
94	3	0	ProD/ProD	7	1	2
94	4	0	ProD/ProD	12	1	2
94	5	0	ProD/ProD	7	1	2
94	6	2	ProD/ProD	15	1	2
94	7	1	ProD/ProD	7	1	2
94	8	0	ProD/ProD	8	1	2
94	9	0	ProD/ProD	11	1	2
94	10	1	ProD/ProD	13	1	2
95	1	0	ProD/ProD	8	1	2
95	2	0	ProD/ProD	8	1	2
95	3	0	ProD/ProD	7	1	2
95	4	0	ProD/ProD	12	1	2
95	5	0	ProD/ProD	7	1	2
95	6	1	ProD/ProD	16	1	2
95	7	1	ProD/ProD	7	1	2
95	8	0	ProD/ProD	8	1	2
95	9	0	ProD/ProD	11	1	2
95	10	0	ProD/ProD	14	1	2
98	1	0	ProD/ProD	8	1	2
98	2	0	ProD/ProD	8	1	2
98	3	0	ProD/ProD	7	1	2
98	4	0	ProD/ProD	12	1	2
98	5	0	ProD/ProD	7	1	2
98	6	0	ProD/ProD	17	1	2
98	7	1	ProD/ProD	7	1	2
98	8	0	ProD/ProD	8	1	2
98	9	0	ProD/ProD	11	1	2
98	10	0	ProD/ProD	14	1	2
56	1	3	WT	0	1	3
56	2	3	WT	0	1	3
56	3	2	WT	0	1	3
56	4	0	WT	0	1	3
56	5	1	WT	0	1	3
56	6	4	WT	0	1	3
56	7	3	WT	0	1	3
56	8	2	WT	0	1	3
57	1	3	WT	0	1	3
57	2	5	WT	0	1	3
57	3	2	WT	0	1	3
57	4	0	WT	0	1	3
57	5	1	WT	0	1	3
57	6	4	WT	0	1	3
57	7	4	WT	0	1	3
57	8	3	WT	0	1	3
58	1	3	WT	0	1	3
58	2	5	WT	0	1	3
58	3	3	WT	0	1	3
58	4	0	WT	0	1	3
58	5	1	WT	0	1	3
58	6	5	WT	0	1	3
58	7	5	WT	0	1	3
58	8	3	WT	0	1	3
59	1	4	WT	0	1	3
59	2	7	WT	0	1	3
59	3	3	WT	0	1	3
59	4	1	WT	0	1	3
59	5	3	WT	0	1	3
59	6	7	WT	0	1	3
59	7	6	WT	0	1	3
59	8	4	WT	0	1	3
60	1	4	WT	0	1	3
60	2	7	WT	0	1	3
60	3	3	WT	0	1	3
60	4	3	WT	0	1	3
60	5	4	WT	0	1	3
60	6	8	WT	0	1	3
60	7	7	WT	0	1	3
60	8	7	WT	0	1	3
63	1	6	WT	0	1	3
63	2	9	WT	2	1	3
63	3	7	WT	0	1	3
63	4	5	WT	0	1	3
63	5	6	WT	0	1	3
63	6	12	WT	0	1	3
63	7	11	WT	0	1	3
63	8	11	WT	0	1	3
64	1	5	WT	1	1	3
64	2	9	WT	2	1	3
64	3	6	WT	1	1	3
64	4	6	WT	0	1	3
64	5	7	WT	0	1	3
64	6	12	WT	1	1	3
64	7	12	WT	1	1	3
64	8	11	WT	0	1	3
65	1	4	WT	2	1	3
65	2	9	WT	3	1	3
65	3	5	WT	2	1	3
65	4	7	WT	0	1	3
65	5	7	WT	1	1	3
65	6	11	WT	2	1	3
65	7	10	WT	3	1	3
65	8	13	WT	0	1	3
66	1	4	WT	3	1	3
66	2	9	WT	3	1	3
66	3	6	WT	2	1	3
66	4	7	WT	0	1	3
66	5	7	WT	1	1	3
66	6	12	WT	3	1	3
66	7	10	WT	3	1	3
66	8	13	WT	0	1	3
68	1	5	WT	3	1	3
68	2	9	WT	4	1	3
68	3	5	WT	3	1	3
68	4	0	WT	8	1	3
68	5	7	WT	1	1	3
68	6	12	WT	3	1	3
68	7	9	WT	5	1	3
68	8	13	WT	1	1	3
71	1	4	WT	4	1	3
71	2	6	WT	7	1	3
71	3	3	WT	5	1	3
71	4	5	WT	3	1	3
71	5	6	WT	3	1	3
71	6	9	WT	6	1	3
71	7	7	WT	7	1	3
71	8	9	WT	5	1	3
72	1	5	WT	4	1	3
72	2	6	WT	7	1	3
72	3	3	WT	5	1	3
72	4	5	WT	3	1	3
72	5	6	WT	3	1	3
72	6	6	WT	9	1	3
72	7	4	WT	10	1	3
72	8	4	WT	10	1	3
73	1	3	WT	6	1	3
73	2	4	WT	10	1	3
73	3	1	WT	7	1	3
73	4	4	WT	4	1	3
73	5	4	WT	5	1	3
73	6	3	WT	12	1	3
73	7	4	WT	10	1	3
73	8	4	WT	10	1	3
74	1	3	WT	6	1	3
74	2	3	WT	11	1	3
74	3	1	WT	7	1	3
74	4	4	WT	4	1	3
74	5	4	WT	5	1	3
74	6	2	WT	13	1	3
74	7	3	WT	11	1	3
74	8	4	WT	10	1	3
75	1	3	WT	6	1	3
75	2	3	WT	11	1	3
75	3	1	WT	7	1	3
75	4	3	WT	5	1	3
75	5	3	WT	6	1	3
75	6	2	WT	13	1	3
75	7	2	WT	12	1	3
75	8	4	WT	10	1	3
78	1	1	WT	8	1	3
78	2	1	WT	13	1	3
78	3	0	WT	8	1	3
78	4	0	WT	8	1	3
78	5	1	WT	8	1	3
78	6	0	WT	15	1	3
78	7	1	WT	13	1	3
78	8	1	WT	13	1	3
79	1	1	WT	8	1	3
79	2	1	WT	13	1	3
79	3	0	WT	8	1	3
79	4	0	WT	8	1	3
79	5	0	WT	9	1	3
79	6	0	WT	15	1	3
79	7	1	WT	13	1	3
79	8	1	WT	13	1	3
80	1	1	WT	8	1	3
80	2	1	WT	13	1	3
80	3	0	WT	8	1	3
80	4	0	WT	8	1	3
80	5	0	WT	9	1	3
80	6	0	WT	15	1	3
80	7	0	WT	14	1	3
80	8	1	WT	13	1	3
81	1	1	WT	8	1	3
81	2	1	WT	13	1	3
81	3	0	WT	8	1	3
81	4	0	WT	8	1	3
81	5	0	WT	9	1	3
81	6	0	WT	15	1	3
81	7	0	WT	14	1	3
81	8	1	WT	13	1	3
82	1	0	WT	9	1	3
82	2	0	WT	14	1	3
82	3	0	WT	8	1	3
82	4	0	WT	8	1	3
82	5	0	WT	9	1	3
82	6	0	WT	15	1	3
82	7	0	WT	14	1	3
82	8	0	WT	14	1	3
85	1	0	WT	9	1	3
85	2	0	WT	14	1	3
85	3	0	WT	8	1	3
85	4	0	WT	8	1	3
85	5	0	WT	9	1	3
85	6	0	WT	15	1	3
85	7	0	WT	14	1	3
85	8	0	WT	14	1	3
56	1	2	ProD/ProD	0	1	3
56	2	2	ProD/ProD	0	1	3
56	3	0	ProD/ProD	0	1	3
56	4	1	ProD/ProD	0	1	3
56	5	0	ProD/ProD	0	1	3
56	6	0	ProD/ProD	0	1	3
56	7	0	ProD/ProD	0	1	3
56	8	0	ProD/ProD	0	1	3
57	1	3	ProD/ProD	0	1	3
57	2	2	ProD/ProD	0	1	3
57	3	0	ProD/ProD	0	1	3
57	4	1	ProD/ProD	0	1	3
57	5	0	ProD/ProD	0	1	3
57	6	2	ProD/ProD	0	1	3
57	7	3	ProD/ProD	0	1	3
57	8	0	ProD/ProD	0	1	3
58	1	3	ProD/ProD	0	1	3
58	2	3	ProD/ProD	0	1	3
58	3	0	ProD/ProD	0	1	3
58	4	3	ProD/ProD	0	1	3
58	5	0	ProD/ProD	0	1	3
58	6	2	ProD/ProD	0	1	3
58	7	3	ProD/ProD	0	1	3
58	8	1	ProD/ProD	0	1	3
59	1	3	ProD/ProD	0	1	3
59	2	4	ProD/ProD	0	1	3
59	3	0	ProD/ProD	0	1	3
59	4	3	ProD/ProD	0	1	3
59	5	1	ProD/ProD	0	1	3
59	6	3	ProD/ProD	0	1	3
59	7	5	ProD/ProD	0	1	3
59	8	2	ProD/ProD	0	1	3
60	1	5	ProD/ProD	0	1	3
60	2	5	ProD/ProD	0	1	3
60	3	1	ProD/ProD	0	1	3
60	4	5	ProD/ProD	0	1	3
60	5	3	ProD/ProD	0	1	3
60	6	4	ProD/ProD	0	1	3
60	7	6	ProD/ProD	0	1	3
60	8	4	ProD/ProD	0	1	3
63	1	7	ProD/ProD	0	1	3
63	2	7	ProD/ProD	1	1	3
63	3	8	ProD/ProD	0	1	3
63	4	6	ProD/ProD	1	1	3
63	5	5	ProD/ProD	0	1	3
63	6	7	ProD/ProD	0	1	3
63	7	10	ProD/ProD	1	1	3
63	8	11	ProD/ProD	0	1	3
64	1	7	ProD/ProD	1	1	3
64	2	7	ProD/ProD	1	1	3
64	3	10	ProD/ProD	0	1	3
64	4	5	ProD/ProD	2	1	3
64	5	6	ProD/ProD	0	1	3
64	6	6	ProD/ProD	1	1	3
64	7	10	ProD/ProD	1	1	3
64	8	10	ProD/ProD	1	1	3
65	1	6	ProD/ProD	2	1	3
65	2	6	ProD/ProD	2	1	3
65	3	10	ProD/ProD	0	1	3
65	4	5	ProD/ProD	2	1	3
65	5	7	ProD/ProD	0	1	3
65	6	6	ProD/ProD	2	1	3
65	7	10	ProD/ProD	1	1	3
65	8	10	ProD/ProD	1	1	3
66	1	6	ProD/ProD	2	1	3
66	2	5	ProD/ProD	3	1	3
66	3	11	ProD/ProD	0	1	3
66	4	5	ProD/ProD	2	1	3
66	5	0	ProD/ProD	7	1	3
66	6	5	ProD/ProD	3	1	3
66	7	9	ProD/ProD	3	1	3
66	8	11	ProD/ProD	1	1	3
68	1	5	ProD/ProD	3	1	3
68	2	5	ProD/ProD	3	1	3
68	3	11	ProD/ProD	0	1	3
68	4	4	ProD/ProD	3	1	3
68	5	8	ProD/ProD	0	1	3
68	6	5	ProD/ProD	3	1	3
68	7	9	ProD/ProD	3	1	3
68	8	11	ProD/ProD	1	1	3
71	1	4	ProD/ProD	5	1	3
71	2	3	ProD/ProD	5	1	3
71	3	10	ProD/ProD	3	1	3
71	4	2	ProD/ProD	5	1	3
71	5	5	ProD/ProD	3	1	3
71	6	4	ProD/ProD	4	1	3
71	7	6	ProD/ProD	6	1	3
71	8	9	ProD/ProD	4	1	3
72	1	4	ProD/ProD	5	1	3
72	2	3	ProD/ProD	5	1	3
72	3	10	ProD/ProD	3	1	3
72	4	3	ProD/ProD	5	1	3
72	5	4	ProD/ProD	4	1	3
72	6	3	ProD/ProD	5	1	3
72	7	4	ProD/ProD	8	1	3
72	8	7	ProD/ProD	6	1	3
73	1	2	ProD/ProD	7	1	3
73	2	2	ProD/ProD	6	1	3
73	3	7	ProD/ProD	6	1	3
73	4	2	ProD/ProD	6	1	3
73	5	3	ProD/ProD	5	1	3
73	6	1	ProD/ProD	7	1	3
73	7	3	ProD/ProD	9	1	3
73	8	6	ProD/ProD	7	1	3
74	1	2	ProD/ProD	7	1	3
74	2	1	ProD/ProD	7	1	3
74	3	6	ProD/ProD	7	1	3
74	4	1	ProD/ProD	7	1	3
74	5	2	ProD/ProD	6	1	3
74	6	1	ProD/ProD	7	1	3
74	7	3	ProD/ProD	9	1	3
74	8	3	ProD/ProD	10	1	3
75	1	1	ProD/ProD	8	1	3
75	2	1	ProD/ProD	7	1	3
75	3	5	ProD/ProD	8	1	3
75	4	1	ProD/ProD	7	1	3
75	5	2	ProD/ProD	6	1	3
75	6	1	ProD/ProD	7	1	3
75	7	1	ProD/ProD	11	1	3
75	8	3	ProD/ProD	10	1	3
78	1	1	ProD/ProD	8	1	3
78	2	0	ProD/ProD	8	1	3
78	3	2	ProD/ProD	11	1	3
78	4	1	ProD/ProD	7	1	3
78	5	0	ProD/ProD	8	1	3
78	6	0	ProD/ProD	8	1	3
78	7	1	ProD/ProD	11	1	3
78	8	0	ProD/ProD	13	1	3
79	1	1	ProD/ProD	8	1	3
79	2	0	ProD/ProD	8	1	3
79	3	1	ProD/ProD	12	1	3
79	4	1	ProD/ProD	7	1	3
79	5	0	ProD/ProD	8	1	3
79	6	0	ProD/ProD	8	1	3
79	7	1	ProD/ProD	11	1	3
79	8	0	ProD/ProD	13	1	3
80	1	0	ProD/ProD	9	1	3
80	2	0	ProD/ProD	8	1	3
80	3	0	ProD/ProD	13	1	3
80	4	1	ProD/ProD	7	1	3
80	5	0	ProD/ProD	8	1	3
80	6	0	ProD/ProD	8	1	3
80	7	1	ProD/ProD	11	1	3
80	8	0	ProD/ProD	13	1	3
81	1	0	ProD/ProD	9	1	3
81	2	0	ProD/ProD	8	1	3
81	3	0	ProD/ProD	13	1	3
81	4	1	ProD/ProD	7	1	3
81	5	0	ProD/ProD	8	1	3
81	6	0	ProD/ProD	8	1	3
81	7	0	ProD/ProD	12	1	3
81	8	0	ProD/ProD	13	1	3
82	1	0	ProD/ProD	9	1	3
82	2	0	ProD/ProD	8	1	3
82	3	0	ProD/ProD	13	1	3
82	4	0	ProD/ProD	8	1	3
82	5	0	ProD/ProD	8	1	3
82	6	0	ProD/ProD	8	1	3
82	7	0	ProD/ProD	12	1	3
82	8	0	ProD/ProD	13	1	3
85	1	0	ProD/ProD	9	1	3
85	2	0	ProD/ProD	8	1	3
85	3	0	ProD/ProD	13	1	3
85	4	0	ProD/ProD	8	1	3
85	5	0	ProD/ProD	8	1	3
85	6	0	ProD/ProD	8	1	3
85	7	0	ProD/ProD	12	1	3
85	8	0	ProD/ProD	13	1	3
65	1	5	WT	0	1	4
65	2	3	WT	0	1	4
65	3	1	WT	0	1	4
65	4	5	WT	0	1	4
65	5	4	WT	0	1	4
65	6	5	WT	0	1	4
65	7	3	WT	0	1	4
65	8	0	WT	0	1	4
65	9	5	WT	0	1	4
65	10	5	WT	0	1	4
67	1	7	WT	0	1	4
67	2	4	WT	0	1	4
67	3	5	WT	0	1	4
67	4	6	WT	0	1	4
67	5	6	WT	0	1	4
67	6	7	WT	0	1	4
67	7	5	WT	0	1	4
67	8	3	WT	0	1	4
67	9	8	WT	0	1	4
67	10	8	WT	0	1	4
68	1	6	WT	2	1	4
68	2	5	WT	0	1	4
68	3	6	WT	0	1	4
68	4	7	WT	0	1	4
68	5	7	WT	0	1	4
68	6	6	WT	1	1	4
68	7	6	WT	0	1	4
68	8	5	WT	0	1	4
68	9	6	WT	2	1	4
68	10	6	WT	2	1	4
69	1	6	WT	2	1	4
69	2	6	WT	0	1	4
69	3	6	WT	0	1	4
69	4	8	WT	0	1	4
69	5	7	WT	0	1	4
69	6	7	WT	1	1	4
69	7	7	WT	0	1	4
69	8	5	WT	0	1	4
69	9	6	WT	2	1	4
69	10	6	WT	3	1	4
72	1	5	WT	3	1	4
72	2	8	WT	0	1	4
72	3	7	WT	1	1	4
72	4	7	WT	2	1	4
72	5	5	WT	3	1	4
72	6	4	WT	4	1	4
72	7	5	WT	2	1	4
72	8	8	WT	0	1	4
72	9	5	WT	4	1	4
72	10	5	WT	5	1	4
73	1	4	WT	4	1	4
73	2	6	WT	2	1	4
73	3	6	WT	2	1	4
73	4	6	WT	3	1	4
73	5	4	WT	4	1	4
73	6	5	WT	4	1	4
73	7	5	WT	2	1	4
73	8	5	WT	3	1	4
73	9	4	WT	5	1	4
73	10	4	WT	6	1	4
74	1	4	WT	4	1	4
74	2	6	WT	2	1	4
74	3	6	WT	2	1	4
74	4	6	WT	3	1	4
74	5	4	WT	4	1	4
74	6	4	WT	5	1	4
74	7	5	WT	2	1	4
74	8	5	WT	3	1	4
74	9	4	WT	5	1	4
74	10	3	WT	7	1	4
75	1	3	WT	5	1	4
75	2	5	WT	3	1	4
75	3	7	WT	2	1	4
75	4	5	WT	4	1	4
75	5	4	WT	4	1	4
75	6	4	WT	5	1	4
75	7	5	WT	4	1	4
75	8	6	WT	3	1	4
75	9	3	WT	6	1	4
75	10	3	WT	7	1	4
76	1	2	WT	6	1	4
76	2	4	WT	4	1	4
76	3	7	WT	2	1	4
76	4	3	WT	6	1	4
76	5	3	WT	5	1	4
76	6	3	WT	6	1	4
76	7	3	WT	6	1	4
76	8	6	WT	3	1	4
76	9	2	WT	7	1	4
76	10	2	WT	8	1	4
79	1	0	WT	8	1	4
79	2	1	WT	7	1	4
79	3	3	WT	6	1	4
79	4	1	WT	8	1	4
79	5	1	WT	7	1	4
79	6	1	WT	8	1	4
79	7	1	WT	8	1	4
79	8	3	WT	6	1	4
79	9	0	WT	9	1	4
79	10	1	WT	9	1	4
83	1	0	WT	8	1	4
83	2	0	WT	8	1	4
83	3	1	WT	8	1	4
83	4	0	WT	9	1	4
83	5	1	WT	7	1	4
83	6	1	WT	8	1	4
83	7	0	WT	9	1	4
83	8	0	WT	9	1	4
83	9	0	WT	9	1	4
83	10	0	WT	10	1	4
88	1	0	WT	8	1	4
88	2	0	WT	8	1	4
88	3	0	WT	9	1	4
88	4	0	WT	9	1	4
88	5	0	WT	8	1	4
88	6	0	WT	9	1	4
88	7	0	WT	9	1	4
88	8	0	WT	9	1	4
88	9	0	WT	9	1	4
88	10	0	WT	10	1	4
93	1	0	WT	8	1	4
93	2	0	WT	8	1	4
93	3	0	WT	9	1	4
93	4	0	WT	9	1	4
93	5	0	WT	8	1	4
93	6	0	WT	9	1	4
93	7	0	WT	9	1	4
93	8	0	WT	9	1	4
93	9	0	WT	9	1	4
93	10	0	WT	10	1	4
96	1	0	WT	8	1	4
96	2	0	WT	8	1	4
96	3	0	WT	9	1	4
96	4	0	WT	9	1	4
96	5	0	WT	8	1	4
96	6	0	WT	9	1	4
96	7	0	WT	9	1	4
96	8	0	WT	9	1	4
96	9	0	WT	9	1	4
96	10	0	WT	10	1	4
65	1	0	ProD/ProD	0	1	4
65	2	0	ProD/ProD	0	1	4
65	3	4	ProD/ProD	0	1	4
65	4	3	ProD/ProD	0	1	4
65	5	4	ProD/ProD	0	1	4
65	6	2	ProD/ProD	0	1	4
65	7	0	ProD/ProD	0	1	4
65	8	1	ProD/ProD	0	1	4
65	9	1	ProD/ProD	0	1	4
65	10	1	ProD/ProD	0	1	4
67	1	0	ProD/ProD	0	1	4
67	2	2	ProD/ProD	0	1	4
67	3	7	ProD/ProD	0	1	4
67	4	5	ProD/ProD	0	1	4
67	5	7	ProD/ProD	0	1	4
67	6	3	ProD/ProD	0	1	4
67	7	0	ProD/ProD	0	1	4
67	8	3	ProD/ProD	0	1	4
67	9	4	ProD/ProD	0	1	4
67	10	3	ProD/ProD	0	1	4
68	1	4	ProD/ProD	0	1	4
68	2	3	ProD/ProD	0	1	4
68	3	9	ProD/ProD	0	1	4
68	4	6	ProD/ProD	0	1	4
68	5	11	ProD/ProD	0	1	4
68	6	4	ProD/ProD	0	1	4
68	7	0	ProD/ProD	0	1	4
68	8	5	ProD/ProD	0	1	4
68	9	9	ProD/ProD	0	1	4
68	10	5	ProD/ProD	0	1	4
69	1	5	ProD/ProD	0	1	4
69	2	5	ProD/ProD	0	1	4
69	3	10	ProD/ProD	0	1	4
69	4	7	ProD/ProD	0	1	4
69	5	13	ProD/ProD	0	1	4
69	6	4	ProD/ProD	0	1	4
69	7	2	ProD/ProD	0	1	4
69	8	6	ProD/ProD	0	1	4
69	9	9	ProD/ProD	0	1	4
69	10	6	ProD/ProD	0	1	4
72	1	6	ProD/ProD	0	1	4
72	2	7	ProD/ProD	0	1	4
72	3	10	ProD/ProD	1	1	4
72	4	7	ProD/ProD	1	1	4
72	5	16	ProD/ProD	0	1	4
72	6	6	ProD/ProD	0	1	4
72	7	3	ProD/ProD	0	1	4
72	8	7	ProD/ProD	0	1	4
72	9	12	ProD/ProD	0	1	4
72	10	7	ProD/ProD	0	1	4
73	1	6	ProD/ProD	0	1	4
73	2	7	ProD/ProD	0	1	4
73	3	10	ProD/ProD	1	1	4
73	4	6	ProD/ProD	2	1	4
73	5	16	ProD/ProD	1	1	4
73	6	8	ProD/ProD	0	1	4
73	7	4	ProD/ProD	0	1	4
73	8	8	ProD/ProD	0	1	4
73	9	11	ProD/ProD	1	1	4
73	10	8	ProD/ProD	0	1	4
74	1	5	ProD/ProD	2	1	4
74	2	7	ProD/ProD	1	1	4
74	3	9	ProD/ProD	2	1	4
74	4	6	ProD/ProD	2	1	4
74	5	14	ProD/ProD	4	1	4
74	6	6	ProD/ProD	2	1	4
74	7	4	ProD/ProD	0	1	4
74	8	6	ProD/ProD	2	1	4
74	9	10	ProD/ProD	2	1	4
74	10	6	ProD/ProD	2	1	4
75	1	4	ProD/ProD	3	1	4
75	2	7	ProD/ProD	1	1	4
75	3	8	ProD/ProD	4	1	4
75	4	6	ProD/ProD	2	1	4
75	5	14	ProD/ProD	4	1	4
75	6	6	ProD/ProD	2	1	4
75	7	4	ProD/ProD	0	1	4
75	8	6	ProD/ProD	2	1	4
75	9	10	ProD/ProD	3	1	4
75	10	5	ProD/ProD	3	1	4
76	1	4	ProD/ProD	3	1	4
76	2	7	ProD/ProD	1	1	4
76	3	7	ProD/ProD	5	1	4
76	4	6	ProD/ProD	2	1	4
76	5	14	ProD/ProD	4	1	4
76	6	5	ProD/ProD	3	1	4
76	7	5	ProD/ProD	0	1	4
76	8	6	ProD/ProD	2	1	4
76	9	10	ProD/ProD	3	1	4
76	10	4	ProD/ProD	4	1	4
79	1	3	ProD/ProD	4	1	4
79	2	1	ProD/ProD	7	1	4
79	3	1	ProD/ProD	11	1	4
79	4	2	ProD/ProD	6	1	4
79	5	6	ProD/ProD	12	1	4
79	6	4	ProD/ProD	5	1	4
79	7	5	ProD/ProD	2	1	4
79	8	3	ProD/ProD	5	1	4
79	9	1	ProD/ProD	12	1	4
79	10	1	ProD/ProD	7	1	4
83	1	1	ProD/ProD	8	1	4
83	2	1	ProD/ProD	7	1	4
83	3	0	ProD/ProD	12	1	4
83	4	0	ProD/ProD	8	1	4
83	5	6	ProD/ProD	12	1	4
83	6	1	ProD/ProD	8	1	4
83	7	5	ProD/ProD	2	1	4
83	8	0	ProD/ProD	8	1	4
83	9	1	ProD/ProD	12	1	4
83	10	1	ProD/ProD	8	1	4
88	1	1	ProD/ProD	8	1	4
88	2	0	ProD/ProD	8	1	4
88	3	0	ProD/ProD	12	1	4
88	4	0	ProD/ProD	8	1	4
88	5	0	ProD/ProD	18	1	4
88	6	1	ProD/ProD	8	1	4
88	7	0	ProD/ProD	7	1	4
88	8	0	ProD/ProD	8	1	4
88	9	0	ProD/ProD	13	1	4
88	10	1	ProD/ProD	8	1	4
93	1	0	ProD/ProD	79	1	4
93	2	0	ProD/ProD	8	1	4
93	3	0	ProD/ProD	12	1	4
93	4	0	ProD/ProD	8	1	4
93	5	0	ProD/ProD	18	1	4
93	6	1	ProD/ProD	8	1	4
93	7	0	ProD/ProD	7	1	4
93	8	0	ProD/ProD	8	1	4
93	9	0	ProD/ProD	13	1	4
93	10	0	ProD/ProD	9	1	4
96	1	0	ProD/ProD	9	1	4
96	2	0	ProD/ProD	8	1	4
96	3	0	ProD/ProD	12	1	4
96	4	0	ProD/ProD	8	1	4
96	5	0	ProD/ProD	18	1	4
96	6	0	ProD/ProD	9	1	4
96	7	0	ProD/ProD	7	1	4
96	8	0	ProD/ProD	8	1	4
96	9	0	ProD/ProD	13	1	4
96	10	0	ProD/ProD	9	1	4
68	1	0	WT	0	2	1
68	2	0	WT	0	2	1
68	3	0	WT	0	2	1
68	4	0	WT	0	2	1
68	5	0	WT	0	2	1
68	6	0	WT	0	2	1
68	7	0	WT	0	2	1
68	8	0	WT	0	2	1
68	9	0	WT	0	2	1
68	10	0	WT	0	2	1
69	1	0	WT	0	2	1
69	2	0	WT	0	2	1
69	3	0	WT	0	2	1
69	4	1	WT	0	2	1
69	5	0	WT	0	2	1
69	6	0	WT	0	2	1
69	7	0	WT	0	2	1
69	8	0	WT	0	2	1
69	9	0	WT	0	2	1
69	10	0	WT	0	2	1
70	1	2	WT	0	2	1
70	2	2	WT	0	2	1
70	3	0	WT	0	2	1
70	4	3	WT	0	2	1
70	5	0	WT	0	2	1
70	6	0	WT	0	2	1
70	7	0	WT	0	2	1
70	8	2	WT	0	2	1
70	9	0	WT	0	2	1
70	10	0	WT	0	2	1
71	1	3	WT	0	2	1
71	2	2	WT	0	2	1
71	3	0	WT	0	2	1
71	4	3	WT	0	2	1
71	5	0	WT	0	2	1
71	6	0	WT	0	2	1
71	7	0	WT	0	2	1
71	8	3	WT	0	2	1
71	9	0	WT	0	2	1
71	10	2	WT	0	2	1
72	1	3	WT	0	2	1
72	2	3	WT	0	2	1
72	3	2	WT	0	2	1
72	4	3	WT	0	2	1
72	5	0	WT	0	2	1
72	6	1	WT	0	2	1
72	7	2	WT	0	2	1
72	8	3	WT	0	2	1
72	9	2	WT	0	2	1
72	10	2	WT	0	2	1
75	1	4	WT	0	2	1
75	2	4	WT	0	2	1
75	3	3	WT	0	2	1
75	4	6	WT	0	2	1
75	5	2	WT	0	2	1
75	6	2	WT	0	2	1
75	7	3	WT	0	2	1
75	8	4	WT	0	2	1
75	9	3	WT	0	2	1
75	10	3	WT	0	2	1
77	1	5	WT	0	2	1
77	2	5	WT	0	2	1
77	3	4	WT	0	2	1
77	4	8	WT	0	2	1
77	5	3	WT	0	2	1
77	6	4	WT	0	2	1
77	7	4	WT	0	2	1
77	8	5	WT	0	2	1
77	9	4	WT	0	2	1
77	10	5	WT	0	2	1
78	1	6	WT	0	2	1
78	2	6	WT	0	2	1
78	3	4	WT	0	2	1
78	4	8	WT	1	2	1
78	5	4	WT	0	2	1
78	6	5	WT	0	2	1
78	7	4	WT	0	2	1
78	8	6	WT	0	2	1
78	9	4	WT	0	2	1
78	10	5	WT	0	2	1
79	1	7	WT	0	2	1
79	2	6	WT	0	2	1
79	3	4	WT	0	2	1
79	4	7	WT	2	2	1
79	5	4	WT	0	2	1
79	6	5	WT	0	2	1
79	7	5	WT	0	2	1
79	8	5	WT	1	2	1
79	9	5	WT	0	2	1
79	10	4	WT	1	2	1
82	1	5	WT	3	2	1
82	2	5	WT	2	2	1
82	3	6	WT	1	2	1
82	4	7	WT	5	2	1
82	5	7	WT	0	2	1
82	6	6	WT	0	2	1
82	7	7	WT	0	2	1
82	8	4	WT	3	2	1
82	9	5	WT	2	2	1
82	10	5	WT	1	2	1
83	1	5	WT	3	2	1
83	2	5	WT	3	2	1
83	3	7	WT	1	2	1
83	4	7	WT	5	2	1
83	5	7	WT	0	2	1
83	6	5	WT	2	2	1
83	7	5	WT	2	2	1
83	8	4	WT	3	2	1
83	9	5	WT	2	2	1
83	10	5	WT	1	2	1
84	1	4	WT	4	2	1
84	2	5	WT	3	2	1
84	3	6	WT	2	2	1
84	4	7	WT	5	2	1
84	5	5	WT	2	2	1
84	6	5	WT	2	2	1
84	7	2	WT	6	2	1
84	8	5	WT	3	2	1
84	9	5	WT	3	2	1
84	10	4	WT	3	2	1
85	1	5	WT	4	2	1
85	2	5	WT	3	2	1
85	3	6	WT	2	2	1
85	4	5	WT	7	2	1
85	5	6	WT	2	2	1
85	6	5	WT	2	2	1
85	7	6	WT	2	2	1
85	8	5	WT	3	2	1
85	9	4	WT	4	2	1
85	10	4	WT	3	2	1
86	1	4	WT	5	2	1
86	2	5	WT	4	2	1
86	3	5	WT	3	2	1
86	4	5	WT	7	2	1
86	5	6	WT	2	2	1
86	6	5	WT	2	2	1
86	7	6	WT	2	2	1
86	8	4	WT	4	2	1
86	9	4	WT	4	2	1
86	10	3	WT	4	2	1
89	1	3	WT	7	2	1
89	2	5	WT	5	2	1
89	3	4	WT	4	2	1
89	4	1	WT	11	2	1
89	5	5	WT	4	2	1
89	6	4	WT	5	2	1
89	7	4	WT	4	2	1
89	8	2	WT	6	2	1
89	9	2	WT	6	2	1
89	10	2	WT	6	2	1
90	1	3	WT	7	2	1
90	2	5	WT	5	2	1
90	3	4	WT	4	2	1
90	4	1	WT	12	2	1
90	5	4	WT	5	2	1
90	6	4	WT	5	2	1
90	7	4	WT	5	2	1
90	8	2	WT	6	2	1
90	9	2	WT	6	2	1
90	10	2	WT	6	2	1
91	1	3	WT	7	2	1
91	2	4	WT	6	2	1
91	3	2	WT	6	2	1
91	4	1	WT	11	2	1
91	5	5	WT	5	2	1
91	6	3	WT	6	2	1
91	7	2	WT	7	2	1
91	8	2	WT	7	2	1
91	9	2	WT	6	2	1
91	10	1	WT	7	2	1
92	1	2	WT	8	2	1
92	2	3	WT	7	2	1
92	3	2	WT	6	2	1
92	4	1	WT	11	2	1
92	5	4	WT	6	2	1
92	6	3	WT	6	2	1
92	7	2	WT	7	2	1
92	8	2	WT	7	2	1
92	9	1	WT	8	2	1
92	10	1	WT	7	2	1
93	1	2	WT	8	2	1
93	2	3	WT	7	2	1
93	3	0	WT	8	2	1
93	4	1	WT	11	2	1
93	5	3	WT	7	2	1
93	6	2	WT	7	2	1
93	7	1	WT	8	2	1
93	8	2	WT	7	2	1
93	9	1	WT	8	2	1
93	10	1	WT	7	2	1
96	1	1	WT	9	2	1
96	2	1	WT	9	2	1
96	3	0	WT	8	2	1
96	4	1	WT	12	2	1
96	5	2	WT	8	2	1
96	6	1	WT	8	2	1
96	7	1	WT	8	2	1
96	8	1	WT	8	2	1
96	9	1	WT	8	2	1
96	10	0	WT	8	2	1
97	1	0	WT	10	2	1
97	2	1	WT	9	2	1
97	3	0	WT	8	2	1
97	4	0	WT	13	2	1
97	5	2	WT	9	2	1
97	6	1	WT	9	2	1
97	7	1	WT	8	2	1
97	8	1	WT	8	2	1
97	9	1	WT	8	2	1
97	10	0	WT	8	2	1
98	1	0	WT	10	2	1
98	2	0	WT	10	2	1
98	3	0	WT	8	2	1
98	4	0	WT	13	2	1
98	5	2	WT	9	2	1
98	6	1	WT	9	2	1
98	7	1	WT	8	2	1
98	8	1	WT	8	2	1
98	9	1	WT	8	2	1
98	10	0	WT	8	2	1
99	1	0	WT	10	2	1
99	2	0	WT	10	2	1
99	3	0	WT	8	2	1
99	4	0	WT	13	2	1
99	5	2	WT	9	2	1
99	6	2	WT	9	2	1
99	7	1	WT	8	2	1
99	8	1	WT	8	2	1
99	9	1	WT	8	2	1
99	10	0	WT	8	2	1
100	1	0	WT	10	2	1
100	2	0	WT	10	2	1
100	3	0	WT	8	2	1
100	4	0	WT	13	2	1
100	5	2	WT	9	2	1
100	6	2	WT	9	2	1
100	7	0	WT	9	2	1
100	8	1	WT	8	2	1
100	9	1	WT	8	2	1
100	10	0	WT	8	2	1
103	1	0	WT	10	2	1
103	2	0	WT	10	2	1
103	3	0	WT	8	2	1
103	4	0	WT	13	2	1
103	5	1	WT	10	2	1
103	6	2	WT	9	2	1
103	7	0	WT	9	2	1
103	8	0	WT	9	2	1
103	9	0	WT	9	2	1
103	10	0	WT	8	2	1
104	1	0	WT	10	2	1
104	2	0	WT	10	2	1
104	3	0	WT	8	2	1
104	4	0	WT	13	2	1
104	5	1	WT	10	2	1
104	6	1	WT	10	2	1
104	7	0	WT	9	2	1
104	8	0	WT	9	2	1
104	9	0	WT	9	2	1
104	10	0	WT	8	2	1
105	1	0	WT	10	2	1
105	2	0	WT	10	2	1
105	3	0	WT	8	2	1
105	4	0	WT	13	2	1
105	5	0	WT	11	2	1
105	6	1	WT	10	2	1
105	7	0	WT	9	2	1
105	8	0	WT	9	2	1
105	9	0	WT	9	2	1
105	10	0	WT	8	2	1
106	1	0	WT	10	2	1
106	2	0	WT	10	2	1
106	3	0	WT	8	2	1
106	4	0	WT	13	2	1
106	5	0	WT	11	2	1
106	6	1	WT	10	2	1
106	7	0	WT	9	2	1
106	8	0	WT	9	2	1
106	9	0	WT	9	2	1
106	10	0	WT	8	2	1
107	1	0	WT	10	2	1
107	2	0	WT	10	2	1
107	3	0	WT	8	2	1
107	4	0	WT	13	2	1
107	5	0	WT	11	2	1
107	6	0	WT	11	2	1
107	7	0	WT	9	2	1
107	8	0	WT	9	2	1
107	9	0	WT	9	2	1
107	10	0	WT	8	2	1
110	1	0	WT	10	2	1
110	2	0	WT	10	2	1
110	3	0	WT	8	2	1
110	4	0	WT	13	2	1
110	5	0	WT	11	2	1
110	6	0	WT	11	2	1
110	7	0	WT	9	2	1
110	8	0	WT	9	2	1
110	9	0	WT	9	2	1
110	10	0	WT	8	2	1
68	1	0	ProD/ProD	0	2	1
68	2	0	ProD/ProD	0	2	1
68	3	0	ProD/ProD	0	2	1
68	4	0	ProD/ProD	0	2	1
68	5	0	ProD/ProD	0	2	1
68	6	0	ProD/ProD	0	2	1
68	7	0	ProD/ProD	0	2	1
68	8	0	ProD/ProD	0	2	1
68	9	0	ProD/ProD	0	2	1
69	1	0	ProD/ProD	0	2	1
69	2	0	ProD/ProD	0	2	1
69	3	0	ProD/ProD	0	2	1
69	4	0	ProD/ProD	0	2	1
69	5	0	ProD/ProD	0	2	1
69	6	0	ProD/ProD	0	2	1
69	7	0	ProD/ProD	0	2	1
69	8	0	ProD/ProD	0	2	1
69	9	0	ProD/ProD	0	2	1
70	1	0	ProD/ProD	0	2	1
70	2	0	ProD/ProD	0	2	1
70	3	0	ProD/ProD	0	2	1
70	4	0	ProD/ProD	0	2	1
70	5	0	ProD/ProD	0	2	1
70	6	0	ProD/ProD	0	2	1
70	7	0	ProD/ProD	0	2	1
70	8	0	ProD/ProD	0	2	1
70	9	0	ProD/ProD	0	2	1
71	1	0	ProD/ProD	0	2	1
71	2	0	ProD/ProD	0	2	1
71	3	0	ProD/ProD	0	2	1
71	4	0	ProD/ProD	0	2	1
71	5	0	ProD/ProD	0	2	1
71	6	0	ProD/ProD	0	2	1
71	7	0	ProD/ProD	0	2	1
71	8	0	ProD/ProD	0	2	1
71	9	0	ProD/ProD	0	2	1
72	1	0	ProD/ProD	0	2	1
72	2	0	ProD/ProD	0	2	1
72	3	0	ProD/ProD	0	2	1
72	4	0	ProD/ProD	0	2	1
72	5	0	ProD/ProD	0	2	1
72	6	0	ProD/ProD	0	2	1
72	7	0	ProD/ProD	0	2	1
72	8	0	ProD/ProD	0	2	1
72	9	0	ProD/ProD	0	2	1
75	1	0	ProD/ProD	0	2	1
75	2	0	ProD/ProD	0	2	1
75	3	3	ProD/ProD	0	2	1
75	4	0	ProD/ProD	0	2	1
75	5	0	ProD/ProD	0	2	1
75	6	0	ProD/ProD	0	2	1
75	7	0	ProD/ProD	0	2	1
75	8	0	ProD/ProD	0	2	1
75	9	0	ProD/ProD	0	2	1
77	1	0	ProD/ProD	0	2	1
77	2	3	ProD/ProD	0	2	1
77	3	4	ProD/ProD	0	2	1
77	4	4	ProD/ProD	0	2	1
77	5	1	ProD/ProD	0	2	1
77	6	0	ProD/ProD	0	2	1
77	7	2	ProD/ProD	0	2	1
77	8	0	ProD/ProD	0	2	1
77	9	1	ProD/ProD	0	2	1
78	1	3	ProD/ProD	0	2	1
78	2	3	ProD/ProD	0	2	1
78	3	5	ProD/ProD	0	2	1
78	4	5	ProD/ProD	0	2	1
78	5	2	ProD/ProD	0	2	1
78	6	0	ProD/ProD	0	2	1
78	7	2	ProD/ProD	0	2	1
78	8	2	ProD/ProD	0	2	1
78	9	2	ProD/ProD	0	2	1
79	1	3	ProD/ProD	0	2	1
79	2	3	ProD/ProD	0	2	1
79	3	5	ProD/ProD	0	2	1
79	4	6	ProD/ProD	0	2	1
79	5	3	ProD/ProD	0	2	1
79	6	0	ProD/ProD	0	2	1
79	7	2	ProD/ProD	0	2	1
79	8	2	ProD/ProD	0	2	1
79	9	2	ProD/ProD	0	2	1
82	1	4	ProD/ProD	0	2	1
82	2	6	ProD/ProD	0	2	1
82	3	7	ProD/ProD	0	2	1
82	4	9	ProD/ProD	0	2	1
82	5	7	ProD/ProD	0	2	1
82	6	2	ProD/ProD	0	2	1
82	7	4	ProD/ProD	0	2	1
82	8	2	ProD/ProD	0	2	1
82	9	4	ProD/ProD	0	2	1
83	1	6	ProD/ProD	0	2	1
83	2	8	ProD/ProD	0	2	1
83	3	5	ProD/ProD	2	2	1
83	4	1	ProD/ProD	9	2	1
83	5	8	ProD/ProD	0	2	1
83	6	4	ProD/ProD	0	2	1
83	7	7	ProD/ProD	0	2	1
83	8	2	ProD/ProD	0	2	1
83	9	5	ProD/ProD	0	2	1
84	1	7	ProD/ProD	0	2	1
84	2	8	ProD/ProD	0	2	1
84	3	5	ProD/ProD	2	2	1
84	4	1	ProD/ProD	9	2	1
84	5	9	ProD/ProD	0	2	1
84	6	5	ProD/ProD	0	2	1
84	7	7	ProD/ProD	0	2	1
84	8	5	ProD/ProD	0	2	1
84	9	5	ProD/ProD	0	2	1
[truncated: 1,230 more rows]
